# Supplementary material for: Revealing the dynamic changes in the metabolites and sensory quality of Citri Reticulatae Pericarpium during aging using feature-based molecular networks and metabolomics
Source: Food Chem X. 2025 Aug 7;29:102884. doi: 10.1016/j.fochx.2025.102884 (PMC12357287; doi:10.1016/j.fochx.2025.102884)
Supplement: Supplementary material 2 [file mmc2.xlsx]

## Sheet: Table.S1
Table S1. Sensory evaluation attribute intensity reference scale
Taste	standard/g·L-1	Taste intensity score
		0	1	2	3	4	5
Sourness	Citri Acid Anhydrous	0	0.1	0.2	0.3	0.4	0.5
saltness	NaCl	0	1	2	3	4	5
Bitterness	quinine sulphate	0	0.004	0.005	0.0066	0.01	0.02
Astringent	Epigallocatechin gallate	0	0.1	0.2	0.3	0.4	0.5
umami	monosodium glutamate	0	0.2	0.4	0.6	0.8	1
Sweetness	sucrose	0	1	2	3	4	5
Sweetness-aftertaste	sucrose	0	0.1	0.2	0.3	0.4	0.5

## Sheet: Table.S2
Table S2. The compounds identified in aged CRPs of different aging years
Code	Name	INCHIKEY	Adduct	RT(min)	m/z	Formula	2Y	10Y	25Y
Flavonoids
1	Podocarpusflavone A	RBTRUVNXLDXHBJ-UHFFFAOYSA-N	[M+H]+	0.859	553.1179	C31H20O10	4280.59	27385.7	16590.3
2	Cyanin	RDFLLVCQYHQOBU-ZOTFFYTFSA-O	[M]+	1.605	611.1588	C27H31O16	851.429	1287.07	13196.4
3	Gossypetin-8-C-glucoside	SJRXVLUZMMDCNG-UHFFFAOYNA-N	[M-H]-	1.800	479.0835	C21H20O13	6409.75	15461.7	26001.2
4	Myricetin-3-O-galactoside	FOHXFLPXBUAOJM-UHFFFAOYNA-N	[M-H]-	2.135	479.0836	C21H20O13	15516.6	33645.4	40176.5
5	Morusin	XFFOMNJIDRDDLQ-UHFFFAOYSA-N	[M+H]+	2.238	421.1646	C25H24O6	66062.1	87156.9	72126
6	3-Feruloylquinic acids	RAGZUCNPTLULOL-ZLCRQKIYSA-N	[M-H]-	2.556	367.0863	C17H20O9	312737	464295	360559
7	Orientanol E	LYELCCACUCFABR-UHFFFAOYSA-N	[M+Na]+	3.008	447.1758	C25H28O6	72027.3	81209.3	212253
8	Cyanidin 3-(2G-glucosylrutinoside)	MSUVUDCULKNUJL-UHFFFAOYNA-O	[M-2H]-	3.035	755.1991	C33H41O20	49845.5	65034.6	40496.9
9	Quercetin 3-O-sophoroside	RDUAJIJVNHKTQC-UJECXLDQSA-N	[M-H]-	3.064	625.1423	C27H30O17	31407.9	32059.5	17090
10	Flavonol base + 4O, O-Hex-Hex, O-dHex	CAXLTZYEJPQCKD-UHFFFAOYSA-N	[M-H]-	3.166	771.1990	C33H40O21	16454.8	15960.4	41520.8
11	Dihydrohesperetin-7-O-neohesperidoside	ITVGXXMINPYUHD-UHFFFAOYNA-N	[M-H]-	3.241	611.1941	C28H36O15	13577.4	11822.8	30571.7
12	2-(3,4-Dihydroxyphenyl)-5,7-dihydroxy-6-[(2S,3R,4R,5S,6R)-3,4,5-trihydroxy-6-(hydroxymethyl)oxan-2-yl]-8-[3,4,5-trihydroxy-6-(hydroxymethyl)oxan-2-yl]chromen-4-one	ZLPSOQFIIQIIAX-FCSQLNSJSA-N	[M+H]+	3.318	611.1605	C27H30O16	116922	310585	183403
13	NP-006989(12)	ZLPSOQFIIQIIAX-UHFFFAOYNA-N	[M-H]-	3.319	609.1476	C27H30O16	1.70557e+06	4.02775e+06	2.21806e+06
14	5-Hydroxy-2-(3-hydroxy-4-methoxyphenyl)-7-[(2S,3R,4S,5S,6R)-3,4,5-trihydroxy-6-[[(2R,3R,4R,5R,6S)-3,4,5-trihydroxy-6-methyloxan-2-yl]oxymethyl]oxan-2-yl]oxy-2,3-dihydrochromen-4-one	QUQPHWDTPGMPEX-LLHRBZKSSA-N	[M-H]-	3.321	609.1782	C28H34O15	69599.5	127868	104478
15	Isorhamnetin-3-O-galactoside-6''-rhamnoside	UIDGLYUNOUKLBM-UHFFFAOYNA-N	[M-H]-	3.369	623.1600	C28H32O16	39210.8	36382.8	25391.5
16	Tiliroside	DVGGLGXQSFURLP-VWMSDXGPSA-N	[M-H]-	3.602	593.1301	C30H26O13	329708	695563	668925
17	isorhamnetin-3-glucoside-4'-glucoside (Isorhamnetin 3,4'-diglucoside)	VKVBSQRURLRCHO-UHFFFAOYNA-N	[M-H]-	3.648	639.1531	C28H32O17	307325	300338	183157
18	Lactiflorin	HXTFHSYLYXVTHC-AJHDJQPGSA-N	[M+H]+	3.659	581.1838	C27H32O14	17437.8	35343.1	50359.9
19	Troxerutin	IYVFNTXFRYQLRP-VVSTWUKXSA-N	[M-H]-	3.661	787.2363	C33H42O19	37868.2	81369.9	123441
20	Luteolin 6-C-Glucoside 8-C-Arabinoside	ZLPSOQFIIQIIAX-UHFFFAOYSA-N	[M-H]-	3.714	609.1477	C27H30O16	604723	1.19242e+06	722934
21	Flavone base + 3O, 1MeO, C-Hex-Hex	AQQFWSYLUDMDBP-UHFFFAOYSA-N	[M-H]-	3.728	623.1644	C28H32O16	8.2047e+06	1.5286e+07	1.19541e+07
22	Robinin	PEFASEPMJYRQBW-HKWQTAEVSA-N	[M+H]+	3.754	741.2235	C33H40O19	23008.2	34893.5	42594.6
23	Orientin	PLAPMLGJVGLZOV-VPRICQMDSA-N	[M-H]-	3.780	447.0930	C21H20O11	25741.4	25526.9	15394.5
24	3-[(2S,3R,4S,5S,6R)-4,5-Dihydroxy-6-(hydroxymethyl)-3-[(2S,3R,4S,5R,6R)-3,4,5-trihydroxy-6-(hydroxymethyl)oxan-2-yl]oxyoxan-2-yl]oxy-5-hydroxy-2-(4-hydroxyphenyl)-7-methoxychromen-4-one	PNBMEXOTFKNHLQ-PVZBESAUSA-N	[M-H]-	3.807	623.1646	C28H32O16	1.05644e+07	1.49959e+07	1.31317e+07
25	Malvin	CILLXFBAACIQNS-BTXJZROQSA-O	[M-2H]-	3.846	653.1757	[C29H35O17]+	199437	142478	142586
26	Panasenoside	LKZDFKLGDGSGEO-UHFFFAOYSA-N	[M-H]-	3.893	609.1448	C27H30O16	68346.1	170439	110349
27	Leucoside	RXAXTTGJEMODPY-UHFFFAOYSA-N	[M-H]-	3.934	579.1331	C26H28O15	12759.5	45757.5	49154.4
28	2-(3,4-Dihydroxyphenyl)-5,7-dihydroxy-8-[(3R,4R,5R,6R)-3,4,5-trihydroxy-6-(hydroxymethyl)oxan-2-YL]chromen-4-one	PLAPMLGJVGLZOV-RKNSFIPESA-N	[M+FA-H]-	3.972	493.1029	C21H20O11	25898.7	42125.3	27251.1
29	Isoorientin	ODBRNZZJSYPIDI-VJXVFPJBSA-N	[M+H]+	3.982	449.1059	C21H20O11	31638.4	126637	63342
30	2-[[(E)-3-[2-(4-Hydroxy-3-methoxyphenyl)-3-(hydroxymethyl)-7-methoxy-2,3-dihydro-1-benzofuran-5-yl]prop-2-enoyl]amino]pentanedioic acid	VWYFHPLNVVPMNO-XVNBXDOJSA-N	[M-H]-	4.029	500.1552	C25H27NO10	53097.9	32677.9	77354.7
31	3-[6-[[(2R,3R,4R,5S,6S)-3,5-Dihydroxy-6-methyl-4-[(2S,3R,4R,5R,6S)-3,4,5-trihydroxy-6-methyloxan-2-yl]oxyoxan-2-yl]oxymethyl]-3,4,5-trihydroxyoxan-2-yl]oxy-2-(3,4-dihydroxyphenyl)-5,7-dihydroxychromen-4-one	MNIDWWPXTZZMMY-FPMVPXBLSA-N	[M-H]-	4.061	755.2065	C33H40O20	32661	96095.6	120816
32	Luteolin-6-C-arabinoside-8-C-glucoside	WYYFCTVKFALPQV-VYUBKLCTSA-N	[M-H]-	4.064	579.1343	C26H28O15	118461	260757	187458
33	Flavanone base + 3O, O-Hex	DLIKSSGEMUFQOK-UHFFFAOYSA-N	[M-H]-	4.068	433.1121	C21H22O10	22022.2	27519.5	45872.5
34	Cirsimarin	RETJLKUBHXTIGH-FZFRBNDOSA-N	[M+H]+	4.112	477.1367	C23H24O11	153953	263905	234370
35	Isorhoifolin	RPMNUQRUHXIGHK-URYCSNAJSA-N	[M-H]-	4.141	577.1569	C27H30O14	46922.7	63891.1	51915
36	3-[2-O-(alpha-L-Rhamnopyranosyl)-beta-D-glucopyranosyloxy]-5,4'-dihydroxy-7-[2-O-[(E)-4-hydroxycinnamoyl]-beta-D-glucopyranosyloxy]flavone	UDSPVVBVMAWQTL-ZPEFJKHXSA-N	[M-H]-	4.219	901.2438	C42H46O22	9203.86	31279.8	21602
37	3-O-glucoside	CQLRUIIRRZYHHS-LFXZADKFSA-N	[M-H]-	4.224	477.1039	C22H22O12	587223	630014	991426
38	Homoorientin	ODBRNZZJSYPIDI-VJXVFPJBSA-N	[M-H]-	4.237	447.1196	C21H20O11	228518	945030	519306
39	Vitexin	SGEWCQFRYRRZDC-VPRICQMDSA-N	[M-H]-	4.252	431.0967	C21H20O10	353967	840250	513630
40	Vitexin rhamnoside	LYGPBZVKGHHTIE-QRIAMTHQSA-N	[M-H]-	4.294	577.1527	C27H30O14	40964.9	75161.8	61543
41	Isovitexin 2''-O-arabinoside	ACRIYYKEWCXQOS-XAYOXWHSSA-N	[M-H]-	4.308	563.1430	C26H28O14	253354	586916	506236
42	2-(3,4-dihydroxyphenyl)-5,7-dihydroxy-8-[3,4,5-trihydroxy-6-(hydroxymethyl)oxan-2-yl]chromen-4-one	PLAPMLGJVGLZOV-UHFFFAOYSA-N	[M+FA-H]-	4.337	493.0931	C21H20O11	37448	57505.7	44509.7
43	Cyanidin 3-O-glucoside	RKWHWFONKJEUEF-GQUPQBGVSA-O	[M]+	4.350	449.1778	C21H21O11	189327	132636	366909
44	3-[(2S,3R,4S,5S,6R)-4,5-Dihydroxy-3-[(2S,3R,4R,5R,6S)-3,4,5-trihydroxy-6-methyloxan-2-yl]oxy-6-[[(2S,3R,4R,5R,6S)-3,4,5-trihydroxy-6-methyloxan-2-yl]oxymethyl]oxan-2-yl]oxy-5-hydroxy-2-(4-hydroxyphenyl)-6-methoxy-7-[(2S,3R,4R,5R,6S)-3,4,5-trihydroxy-6-methyloxan-2-yl]oxychromen-4-one	TXZUPPVCNIMVHW-AJMZACEDSA-N	[M-H]-	4.353	915.2759	C40H52O24	29321.4	32084.4	39680.5
45	Typhaneoside	POMAQDQEVHXLGT-UHFFFAOYSA-N	[M-H]-	4.388	769.2164	C34H42O20	12863.3	42024.3	63516.7
46	isorhamnetin 3-O-glucoside	FLSOTPIEFVBPBU-LDBVRRDLSA-N	[M-H]-	4.393	491.1188	C23H24O12	40339.5	62598.8	100404
47	Spinosin	VGGSULWDCMWZPO-ODEMIOGVSA-N	[M-H]-	4.415	607.1673	C28H32O15	221091	296266	276294
48	isosakuranetin-7-O-rutinoside	RMCRQBAILCLJGU-UHFFFAOYNA-N	[M-H]-	4.428	593.1815	C28H34O14	116415	169814	133404
49	[6-[2-(3,4-Dihydroxyphenyl)-8-hydroxy-4-oxochromen-7-yl]oxy-3,4,5-trihydroxyoxan-2-yl]methyl (E)-3-(4-hydroxyphenyl)prop-2-enoate	VXAHTPDZSOTOPQ-XCVCLJGOSA-N	[M-H]-	4.429	593.1278	C30H26O13	58953.9	93932.9	98919.8
50	Nicotiflorin	RTATXGUCZHCSNG-QHWHWDPRSA-N	[M+H]+	4.429	595.1624	C27H30O15	119284	178817	196390
51	Luteolin 7-O-rutinoside	MGYBYJXAXUBTQF-FOBVWLSUSA-N	[M-H]-	4.430	593.1500	C27H30O15	1.75169e+06	3.3476e+06	2.83397e+06
52	Methoxy-myricetin-3-O-hexoside	SCHVWZLYQPLPJV-UHFFFAOYSA-N	[M-H]-	4.508	493.0970	C22H22O13	72358.4	79520.2	33470.1
53	5-Hydroxy-2-(4-hydroxy-phenyl)-7-[3,4,5-trihydroxy-6-(3,4,5-trihydroxy-6-methyl-tetrahydro-pyran-2-yloxymethyl)-tetrahydro-pyran-2-yloxy]-1-benzopyran-4-one	HXTFHSYLYXVTHC-TUURGLJWSA-N	[M+FA-H]-	4.550	625.1752	C27H32O14	103125	152404	236625
54	Naringenin-7-O-rutinoside	HXTFHSYLYXVTHC-UHFFFAOYNA-N	[M-H]-	4.550	579.1763	C27H32O14	1.72849e+06	1.01143e+07	5.40317e+06
55	Naringin	DFPMSGMNTNDNHN-CSIAVLANSA-N	[M+Cl]-	4.550	615.1495	C27H32O14	822398	412140	205488
56	Prunin	DLIKSSGEMUFQOK-SFTVRKLSSA-N	[M+H]+	4.551	435.1265	C21H22O10	51024.4	134542	190231
57	Quercetin	REFJWTPEDVJJIY-UHFFFAOYSA-N	[M+H]+	4.553	303.0508	C15H10O7	3515.22	51780.9	28822.1
58	Quercetin 3-Rutinoside	IKGXIBQEEMLURG-NVPNHPEKSA-N	[M-H]-	4.555	609.1451	C27H30O16	208679	1.9735e+06	1.40758e+06
59	Rutin	IKGXIBQEEMLURG-NVPNHPEKSA-N	[M-H]-	4.555	609.1451	C27H30O16	192012	1.9735e+06	1.40758e+06
60	Andrographidin B	JCUIPEIMZRLNKQ-BSTKLLGTSA-N	[M+Na]+	4.571	515.1141	C23H24O12	130880	259621	137928
61	Isoscoparin	KOMUHHCFAXYRPO-DGHBBABESA-N	[M+H]+	4.587	463.1203	C22H22O11	150966	635013	624561
62	Flavanomarein	DGGOLFCPSUVVHX-RTHJTPBESA-N	[M-H]-	4.628	449.1060	C21H22O11	18707.8	17351.3	32259.4
63	Kaempferol-7-O-neohesperidoside	ZEJXENDZTYVXDP-CSJHBIPPSA-N	[M-H]-	4.677	593.1562	C27H30O15	912343	1387833	1.60707e+06
64	Quercetin 3-O-rhamnoside-7-O-glucoside	MCTZMXCUYPDYNE-AHHFARBASA-N	[M+FA-H]-	4.749	655.1595	C27H30O16	28223.1	41694.2	33900.7
65	Isovitexin	MYXNWGACZJSMBT-VJXVFPJBSA-N	[M-H]-	4.780	431.0950	C21H20O10	67424.3	178323	123927
66	Cosmosiin	KMOUJOKENFFTPU-QNDFHXLGSA-N	[M+H]+	4.798	433.1116	C21H20O10	16709.2	37647.3	40656.6
67	Rhoifolin	RPMNUQRUHXIGHK-UHFFFAOYSA-N	[M+H]+	4.801	579.1675	C27H30O14	869807	228684	642626
68	Violanthin	MVOUGOXRXQDXDC-RSPRXDBDSA-N	[M+Na]+	4.812	601.1527	C27H30O14	96910.4	211794	242548
69	Apigenin 7-O-(2G-rhamnosyl)gentiobioside	LXOPDILLGIDKLW-UHFFFAOYSA-N	[M-H]-	4.821	739.2040	C33H40O19	21740.9	45256.8	32306.6
70	Isorhamnetin 3-robinobioside	UIDGLYUNOUKLBM-UHFFFAOYSA-N	[M-H]-	4.822	623.1617	C28H32O16	616891	989173	948213
71	Hydroxygenkwanin	RRRSSAVLTCVNIQ-UHFFFAOYSA-N	[M-H]-	4.841	299.0552	C16H12O6	56295.4	80798	66457.9
72	7-O-Methylquercetin-3-O-galactoside-6''-rhamnoside	NMGVHLDIHNFGQB-UHFFFAOYNA-N	[M-H]-	4.852	769.1998	C34H42O20	38938.3	67367.8	37839.2
73	Neoeriocitrin	OBKKEZLIABHSGY-DOYQYKRZSA-N	[M-H]-	4.880	595.1656	C27H32O15	28342.1	88931.1	152994
74	2-(3,4-Dimethoxyphenyl)-7-hydroxy-4H-chromen-4-one	MEDOAKSPIIOKFU-UHFFFAOYSA-N	[M-H]-	4.888	311.0926	C17H14O5	52674.9	46410.1	25881.2
75	Narirutin	HXTFHSYLYXVTHC-AJHDJQPGSA-N	[M-H]-	4.924	579.1735	C27H32O14	965975	2.88038e+06	4.63736e+06
76	5,7-Dihydroxy-2-(4-hydroxy-3,5-dimethoxyphenyl)-3-[(2S,3R,4S,5R,6R)-3,4,5-trihydroxy-6-(hydroxymethyl)oxan-2-yl]oxychromen-4-one	JMFWYRWPJVEZPV-UOCKATJYSA-N	[M-H]-	4.934	507.1117	C23H24O13	205541	380506	169170
77	Syringetin-3-o-glucoside	JMFWYRWPJVEZPV-AVGVHVDKSA-N	[M+H]+	4.937	509.1240	C23H24O13	29908.5	48871.7	24187.1
78	Limocitrin	IBXCKSUZOFKGSB-UHFFFAOYSA-N	[M+H]+	4.941	347.0745	C17H14O8	42140.2	95414.8	48747.4
79	6-Hydroxy-3-[3-hydroxy-4-[3,4,5-trihydroxy-6-[[3,4,5-trihydroxy-6-(hydroxymethyl)oxan-2-yl]oxymethyl]oxan-2-yl]oxyphenyl]-5,7-dimethoxychromen-4-one	KHCREUNEQGORAM-UHFFFAOYSA-N	[M+Na]+	4.965	677.1686	C29H34O17	43028.1	82933.3	51582.2
80	2-Methyl-2-[(2S,3R,4S,5S,6R)-3,4,5-trihydroxy-6-[[(E)-3-[2-(4-hydroxy-3-methoxyphenyl)-3-(hydroxymethyl)-7-methoxy-2,3-dihydro-1-benzofuran-5-yl]prop-2-enoyl]oxymethyl]oxan-2-yl]oxypropanoic acid	HOBUOCPDAWXJKO-NSMGHZEOSA-N	[M+Na]+	5.026	643.1960	C30H36O14	23081.4	31027.7	31685.2
81	Isorhamnetin 3-galactoside	CQLRUIIRRZYHHS-UHFFFAOYSA-N	[M-H]-	5.032	477.1001	C22H22O12	83686.7	212711	142932
82	Demethoxycentaureidin 7-O-rutinoside	PYPKJBUJNZMSTH-UHFFFAOYSA-N	[M-H]-	5.045	637.1765	C29H34O16	211786	207938	152016
83	Pectolinarigenin	GPQLHGCIAUEJQK-UHFFFAOYSA-N	[M-H]-	5.069	313.0701	C17H14O6	77390.4	126055	101199
84	Centaurein	GGMCFLXPZMBJMV-NPVWYNPDSA-N	[M-H]-	5.101	521.1301	C24H26O13	49054.5	27262.3	19641.8
85	NP-000062(6)	DRLZZQRQMWQRLZ-UHFFFAOYNA-N	[M-H]-	5.102	563.1382	C26H28O14	30229.2	56642.6	34429
86	Methyl hesperidin	GUMSHIGGVOJLBP-SLRPQMTOSA-N	[M-H]-	5.114	623.1976	C29H36O15	218211	299069	454812
87	Malvidin 3-O-glucoside	PXUQTDZNOHRWLI-OXUVVOBNSA-O	[M]+	5.127	493.1303	[C23H25O12]+	136721	118997	73793.3
88	2-[[4-[4,6-Dihydroxy-3-(3-methylbut-2-enyl)-2-[3,4,5-trihydroxy-6-(hydroxymethyl)oxan-2-yl]oxyphenyl]-3-hydroxy-2-(4-hydroxyphenyl)-5-methoxy-3,4-dihydro-2H-chromen-7-yl]oxy]-6-(hydroxymethyl)oxane-3,4,5-triol	GQOCHCOFYNMUOJ-UHFFFAOYSA-N	[M+Na]+	5.160	827.2700	C39H48O18	11365.8	25350.1	63008.9
89	Isoanhydroicaritin	RJANATGWWPNKAL-UHFFFAOYSA-N	[M+H]+	5.172	369.1326	C21H20O6	96488.3	88771.9	92670.4
90	Spiraeoside	OIUBYZLTFSLSBY-HMGRVEAOSA-N	[M-H]-	5.181	463.0881	C21H20O12	29179.6	52279.7	47178.2
91	Eriodictyol	SBHXYTNGIZCORC-ZDUSSCGKSA-N	[M-H]-	5.228	287.0532	C15H12O6	135752	534974	440891
92	3-[6-[[(2R,3R,4R,5S,6S)-3,5-Dihydroxy-6-methyl-4-[(2S,3R,4R,5R,6S)-3,4,5-trihydroxy-6-methyloxan-2-yl]oxyoxan-2-yl]oxymethyl]-3,4,5-trihydroxyoxan-2-yl]oxy-5-hydroxy-2-(4-hydroxyphenyl)-7-methoxychromen-4-one	MQMTVWHXCSRCER-OHWKTECQSA-N	[M-H]-	5.229	753.2256	C34H42O19	11444.3	27960.2	46400.5
93	5-Hydroxy-3-(5-hydroxy-2,4-dimethoxyphenyl)-6-methoxy-7-[3,4,5-trihydroxy-6-(hydroxymethyl)oxan-2-yl]oxychromen-4-one	CVEQISBYHSILGF-UHFFFAOYSA-N	[M+Na]+	5.245	545.1276	C24H26O13	14400.3	29930.5	22876.4
94	9-Methoxy-7-[4-[3,4,5-trihydroxy-6-[[3,4,5-trihydroxy-6-(hydroxymethyl)oxan-2-yl]oxymethyl]oxan-2-yl]oxyphenyl]-[1,3]dioxolo[4,5-g]chromen-8-one	FIMKKXUVGBDUNE-UHFFFAOYSA-N	[M+Na]+	5.300	659.1550	C29H32O16	23121.7	32938.5	14484.8
95	2-(Hydroxymethyl)-6-[5-[3-(hydroxymethyl)-5-(3-hydroxypropyl)-7-methoxy-2,3-dihydro-1-benzofuran-2-yl]-2-methoxyphenoxy]oxane-3,4,5-triol	RWEVZSYWIIZZFV-UHFFFAOYSA-N	[M+Na]+	5.320	545.1952	C26H34O11	22997.3	48256.6	11337.6
96	Methoxyluteolin	FHHSEFRSDKWJKJ-UHFFFAOYSA-N	[M-H]-	5.478	315.0504	C16H12O7	214835	433363	320783
97	5,7-Dihydroxy-2-[4-hydroxy-3-[(2S,3R,4S,5S,6R)-3,4,5-trihydroxy-6-(hydroxymethyl)oxan-2-yl]oxyphenyl]-3-methoxychromen-4-one	VUGZODBTVLLVFQ-UKWZQOBBSA-N	[M-H]-	5.567	477.1018	C22H22O12	73311.9	114953	81994.7
98	Didymin	RMCRQBAILCLJGU-HIBKWJPLSA-N	[M+H]+	5.581	595.2009	C28H34O14	166252	308294	427907
99	Isosakuranin	KEEWIHDTSNESJZ-ZJHVPRRPSA-N	[M+H]+	5.581	449.1425	C22H24O10	81687.2	126431	167575
100	Quercetin 3-rutinoside 7-galactoside	SPUFXPFDJYNCFD-UHFFFAOYSA-N	[M-H]-	5.590	771.1869	C33H40O21	24937.2	29552.7	49830.1
101	Mundulone	KJTDZAHLWHEULN-UHFFFAOYSA-N	[M+H]+	5.694	435.1787	C26H26O6	87740.3	772506	513375
102	Naringenin	FTVWIRXFELQLPI-ZDUSSCGKSA-N	[M-H]-	5.735	271.0614	C15H12O5	312829	2.38079e+06	1.40176e+06
103	5,7-Dihydroxy-2-(4-hydroxyphenyl)chroman-4-one	FTVWIRXFELQLPI-UHFFFAOYSA-N	[M+H]+	5.738	273.0723	C15H12O5	30893	71749.3	64911.8
104	(+/-)-Homoeriodictyol	FTODBIPDTXRIGS-UHFFFAOYSA-N	[M-H]-	5.762	301.0721	C16H14O6	173853	646065	638499
105	5,7-Dihydroxy-2-(4-hydroxy-3-methoxyphenyl)-2,3-dihydrochromen-4-one	FTODBIPDTXRIGS-UHFFFAOYSA-N	[M-H]-	5.762	301.0721	C16H14O6	173853	646065	638499
106	Velutin	ROCUOVBWAWAQFD-UHFFFAOYSA-N	[M-H]-	5.764	313.0721	C17H14O6	46712.6	92201.1	47521.4
107	5,7,3',4'-Tetrahydroxy-6,8-dimethoxyflavone	GLMWHQIFJIURES-UHFFFAOYSA-N	[M-H]-	5.779	345.2880	C17H14O8	152292	853466	734660
108	Isosinensetin	UYCWETIUOAGWIL-UHFFFAOYSA-N	[M+H]+	5.793	373.1261	C20H20O7	46001.4	71433.7	39473.5
109	Violanone	FIAAVMJLAGNUKW-VQVVXJKKSA-N	[M-H]-	5.810	593.1480	C27H30O15	81311.1	206947	171806
110	Hesperetin-7-O-rutinoside	QUQPHWDTPGMPEX-UHFFFAOYNA-N	[M-H]-	5.813	609.1809	C28H34O15	154729	238542	222380
111	Narcissin	UIDGLYUNOUKLBM-GEBJFKNCSA-N	[M-H]-	5.835	623.1646	C28H32O16	139877	171172	150483
112	(R)-Hesperetin	AIONOLUJZLIMTK-UHFFFAOYSA-N	[M-H]-	5.892	301.0724	C16H14O6	3.72387e+06	1.81999e+07	2.89921e+07
113	5,7-Dihydroxy-2-(3-hydroxy-4-methoxyphenyl)-3,4-dihydro-2H-1-benzopyran-4-one	AIONOLUJZLIMTK-UHFFFAOYSA-N	[M-H]-	5.892	301.0724	C16H14O6	3.72387e+06	1.81999e+07	2.89921e+07
114	Poncirin	NLAWPKPYBMEWIR-YZOWQMJMSA-N	[M-H]-	5.904	593.1798	C28H34O14	19121.6	25562.6	28525.8
115	Eupatilin	DRRWBCNQOKKKOL-UHFFFAOYSA-N	[M-H]-	5.964	343.0794	C18H16O7	85485.1	74008.5	128584
116	Chrysosplenetin	NBVTYGIYKCPHQN-UHFFFAOYSA-N	[M-H]-	5.979	373.0924	C19H18O8	145626	168464	126939
117	Hispidulin	IHFBPDAQLQOCBX-UHFFFAOYSA-N	[M-H]-	5.995	299.0553	C16H12O6	546897	443016	156091
118	Kaempferol 3,7,4'-trimethyl ether	WSQWAMGRHJQANC-UHFFFAOYSA-N	[M+H]+	6.005	329.1012	C18H16O6	936974	2.09873e+06	1.16979e+06
119	Nobiletin	MRIAQLRQZPPODS-UHFFFAOYSA-N	[M+H]+	6.023	403.1357	C21H22O8	46848.9	61533.8	57244.7
120	Tangeretin	ULSUXBXHSYSGDT-UHFFFAOYSA-N	[M+H]+	6.056	373.1259	C20H20O7	118080	194792	110540
121	Diosmetin-7-O-neohesperidoside	VCCNKWWXYVWTLT-UHFFFAOYNA-N	[M-H]-	6.086	607.1533	C28H32O15	26005	108787	28327
122	Iridin	LNQCUTNLHUQZLR-OZJWLQQPSA-N	[M-H]-	6.097	521.1307	C24H26O13	160101	36389.9	27976.5
123	Hesperetin	AIONOLUJZLIMTK-AWEZNQCLSA-N	[2M-H]-	6.226	603.1437	C16H14O6	3.428e+07	3.84114e+07	4.76773e+07
124	Isorhamnetin 3-O-glucoside	IZQSVPBOUDKVDZ-UHFFFAOYSA-N	[M-H]-	6.228	315.0473	C16H12O7	200215	333177	545050
125	Luteolin	IQPNAANSBPBGFQ-UHFFFAOYSA-N	[M-H]-	6.231	285.0399	C15H10O6	131795	460470	347357
126	Isorhamnetin-3-O-nehesperidine	QHLKSZBFIJJREC-BYPFOBLCSA-N	[M-H]-	6.231	623.1625	C28H32O16	72693.5	87530.9	84192.9
127	Casticin	PJQLSMYMOKWUJG-UHFFFAOYSA-N	[M-H]-	6.236	373.0929	C19H18O8	373942	394753	215118
128	Gnaphaliin	OWQLBLNRUZULFV-UHFFFAOYSA-N	[M-H]-	6.236	313.0725	C17H14O6	28235.1	40212.4	22729.1
129	Irigenin	TUGWPJJTQNLKCL-UHFFFAOYSA-N	[M-H]-	6.236	359.0789	C18H16O8	369777	749930	492265
130	Scoparin	YXHFXGHAELQJGK-PGPONNFDSA-N	[M-H]-	6.237	461.1072	C22H22O11	305565	241488	287441
131	5-[[4,5-Dihydroxy-6-(hydroxymethyl)-3-[(3,4,5-trihydroxy-2-oxanyl)oxy]-2-oxanyl]oxy]-7,8-dimethoxy-3-(4-methoxyphenyl)-1-benzopyran-4-one	NGUSMSQYMDPBGF-UHFFFAOYSA-N	[M+Na]+	6.237	645.1790	C29H34O15	67512	33356.9	47626.6
132	Diosmetin	MBNGWHIJMBWFHU-UHFFFAOYSA-N	[M-H]-	6.251	299.0573	C16H12O6	2.55889e+06	1.30307e+07	7.51899e+06
133	5,7-Dihydroxy-3',4'-dimethoxyflavanone	HRFSSDXPHTZMLA-UHFFFAOYSA-N	[M-H]-	6.297	315.0874	C17H16O6	553005	390826	751872
134	Apigenin	KZNIFHPLKGYRTM-UHFFFAOYSA-N	[M-H]-	6.365	269.0446	C15H10O5	166386	308496	296059
135	Peonidin 3-(6''-acetyl)glucoside	ZJSJQWDXAYNLNS-FUPWJLLWSA-N	[M-H]-	6.412	681.1848	C32H42O16	16080.8	54004.7	12155.3
136	6-Demethoxytangeretin	DDGJUTBQQURRGE-UHFFFAOYSA-N	[M+H]+	6.426	343.1147	C19H18O6	68181.9	111556	82474
137	2,3,9,10-Tetramethoxy-6a,11a-dihydro-6H-[1]benzofuro[3,2-c]chromene-4,8-diol	GYUTYMPIMMYZHM-UHFFFAOYSA-N	[M-H]-	6.426	375.1100	C19H20O8	63782	171610	63618.9
138	Demethylnobiletin	DOFJNFPSMUCECH-UHFFFAOYSA-N	[M+H]+	6.545	389.1221	C20H20O8	4.07124e+06	5.5744e+06	3.45074e+06
139	Chrysoeriol	SCZVLDHREVKTSH-UHFFFAOYSA-N	[M-H]-	6.584	299.0588	C16H12O6	2.15758e+06	1.16436e+07	6369384
140	Homohesperetin	HRFSSDXPHTZMLA-AWEZNQCLSA-N	[M-H]-	6.638	315.0828	C17H16O6	53632.8	155465	95218.5
141	Sinensetin	LKMNXYDUQXAUCZ-UHFFFAOYSA-N	[M+H]+	6.644	373.1282	C20H20O7	1.17536e+08	1.89574e+08	1.21428e+08
142	7,9-Dimethoxy-6-(4-methoxyphenyl)-8H-[1,3]dioxolo[4,5-g]chromen-8-one	LWUQVHKGVXRUPD-UHFFFAOYSA-N	[M+H]+	6.651	357.0949	C19H16O7	112701	149845	97683.3
143	Irigenin trimethyl ether	NCEXCGUAXVAJMI-UHFFFAOYSA-N	[M+H]+	6.661	403.1375	C21H22O8	1.21806e+06	2.12247e+06	1.39958e+06
144	5,7,3'-Trihydroxy-6,4',5'-trimethoxyflavone	PMBOOVZSTMWOFS-UHFFFAOYSA-N	[M-H]-	6.695	359.0784	C18H16O8	1.0982e+06	1.77525e+06	821153
145	Cirsimaritin	ZIIAJIWLQUVGHB-UHFFFAOYSA-N	[M-H]-	6.714	313.0701	C17H14O6	169915	167051	424287
146	Mundulone acetate	QUQMZWZRFQKNFP-UHFFFAOYSA-N	[M+H]+	6.727	477.1881	C28H28O7	6648.35	126112	54378.2
147	5,7,3'-Trihydroxy-3,6,4',5'-tetramethoxyflavone	WTTGIVJDHDPLCL-UHFFFAOYSA-N	[M-H]-	6.785	389.0861	C19H18O9	40983.7	125852	56617
148	5-Hydroxy-3,6,7,3',4',5'-hexamethoxyflavone	XZKJITYVVLNMNW-UHFFFAOYSA-N	[M+H]+	6.789	419.1313	C21H22O9	548438	2.00927e+06	798947
149	2,3,4,9,10-Pentamethoxy-6a,11a-dihydro-6H-[1]benzofuro[3,2-c]chromen-8-ol	YBVIOLRRXMAGAE-UHFFFAOYSA-N	[M+Na]+	6.835	413.1184	C20H22O8	597923	753221	619937
150	Eupatorin-5-methylether	LYLDPYNWDVVPIQ-UHFFFAOYSA-N	[M+formate]-	6.949	403.1023	C19H18O7	35770.2	34218	17064
151	Isosakuranetin	HMUJXQRRKBLVOO-AWEZNQCLSA-N	[M-H]-	6.961	285.0763	C16H14O5	801551	192705	430384
152	5,8-Dihydroxyflavanone	JJRIYFGZKRETII-UHFFFAOYSA-N	[M-H]-	7.016	255.0644	C15H12O4	5268.5	19109.1	34463
153	Nevadensin	KRFBMPVGAYGGJE-UHFFFAOYSA-N	[M+H]+	7.017	345.0904	C18H16O7	133760	386065	133382
154	jaceidin	XUWTZJRCCPNNJR-UHFFFAOYSA-N	[M-H]-	7.031	359.0807	C18H16O8	230824	226746	84277.2
155	3',5-Dihydroxy-3,4',5',7-tetramethoxyflavone	LLDTYMGZAXZDDU-UHFFFAOYSA-N	[M+Na]+	7.153	397.0867	C19H18O8	163864	294258	105974
156	3-Hydroxy-7-methoxy-2-(4-methoxyphenyl)-4H-chromen-4-one	IFHXSMSQHPVVSF-UHFFFAOYSA-N	[M+H]+	7.191	299.0884	C17H14O5	9221.95	14019.6	15188.7
157	Corymbosin	FLCVGMVLNHYJAW-UHFFFAOYSA-N	[M-H]-	7.206	357.0956	C19H18O7	100905	163174	88422.9
158	Tricin	HRGUSFBJBOKSML-UHFFFAOYSA-N	[M-H]-	7.216	329.0640	C17H14O7	217496	551125	276980
159	Derrustone	IMPPSJRGMZYGJW-UHFFFAOYSA-N	[M+H]+	7.220	327.0855	C18H14O6	91735.4	133549	100329
160	Wedelolactone	XQDCKJKKMFWXGB-UHFFFAOYSA-N	[M-H]-	7.226	313.0336	C16H10O7	34734.8	122388	50110.9
161	5,7-Dihydroxy-3,6-dimethoxy-2-(3,4,5-trimethoxyphenyl)chromen-4-one	GGNGEESEARSAMF-UHFFFAOYSA-N	[M-H]-	7.227	403.1007	C20H20O9	35433.9	46571.6	39362.3
162	Skullcapflavone II	GMQFOKBGMKVUQZ-UHFFFAOYSA-N	[M-H]-	7.242	373.0931	C19H18O8	6.66898e+06	2.32926e+07	9.85928e+06
163	Hibiscetin heptamethyl ether	AFQWYRUBZJYCIF-UHFFFAOYSA-N	[M+H]+	7.397	433.1500	C22H24O9	1.20244e+08	1.66409e+08	1.14593e+08
164	Kaempferol 3,7-diglucoside	XFFQVRFGLSBFON-DEFKTLOSSA-N	[M-H]-	7.419	609.3392	C27H30O16	373989	366856	380581
165	Neobaicalein	GMQFOKBGMKVUQZ-UHFFFAOYSA-N	[M-H]-	7.478	373.0975	C19H18O8	8068766	19131455	8206923
166	5-Hydroxy-2',4',7,8-tetramethoxyflavone	AHUAGKUYEMQHTH-UHFFFAOYSA-N	[M+H]+	7.499	359.1110	C19H18O7	3.50306e+06	5.90019e+06	3.36889e+06
167	2',5,6-Trimethoxyflavone	IQWXFMQSQNSHKI-UHFFFAOYSA-N	[M+H]+	7.541	313.1077	C18H16O5	425341	887245	604859
168	Robinetin trimethyl ether	NJNGYVOYOVPWBB-UHFFFAOYSA-N	[M-H]-	7.560	343.0852	C18H16O7	74438.7	271869	93958.5
169	Acacetin	DANYIYRPLHHOCZ-UHFFFAOYSA-N	[M-H]-	7.637	283.0604	C16H12O5	10546.9	41828	19926.8
170	3-Hydroxy-3',4',5'-trimethoxyflavone	MWFLTXAQDCOKEK-UHFFFAOYSA-N	[M+H]+	7.711	329.0992	C18H16O6	535021	765425	681167
171	3,7-Dihydroxy-3',4'-dimethoxyflavone	LTSJJOKAWSCMBC-UHFFFAOYSA-N	[M+H]+	7.797	315.0821	C17H14O6	38678.4	47217	40394.5
172	Diosmetin-7-O-rutinoside	GZSOSUNBTXMUFQ-UHFFFAOYSA-N	[M-H]-	7.798	607.1653	C28H32O15	19920.5	28574.9	28545.4
173	Kaempferide	SQFSKOYWJBQGKQ-UHFFFAOYSA-N	[M-H]-	7.800	299.0575	C16H12O6	258523	1.24322e+06	742755
174	Isoliquiritin	YNWXJFQOCHMPCK-LXGDFETPSA-N	[M+H]+	7.967	419.1340	C21H22O9	3.28324e+06	6.79049e+06	3.79398e+06
175	2,3,8,9,10-Pentamethoxy-6a,11a-dihydro-6H-[1]benzofuro[3,2-c]chromene	VNXYHRRGEDIKJZ-UHFFFAOYSA-N	[M-H]-	7.992	373.1285	C20H22O7	56916.5	47692.2	25962
176	Zapotin	PBQMALAAFQMDSP-UHFFFAOYSA-N	[M+Na]+	8.135	365.0991	C19H18O6	268156	241613	318248
177	Gardenin B	LXEVSYZNYDZSOB-UHFFFAOYSA-N	[M+H]+	8.282	359.1138	C19H18O7	9.34661e+06	1.9347e+07	1.3604e+07
178	Amentoflavone	YUSWMAULDXZHPY-UHFFFAOYSA-N	[M-H]-	8.452	537.3104	C30H18O10	19817.2	35077.6	17238
179	24(R)-Pseudoginsenoside F11	YLYJXNTZVUEFJZ-DODNOZFWSA-N	[M-H]-	8.483	297.0757	C23H24O10	28044.3	46002.3	28087.3
180	Dimefline	ZXFQRFXLFWWKLX-UHFFFAOYSA-N	[M+H]+	8.919	324.1532	C20H21NO3	4238.85	34207.9	89039.7
181	Cyanidin 3-O-sophoroside	SXYMMDGPXYVCER-WGNLCONDSA-O	[M]+	8.934	611.1669	C27H31O16	19586.4	22442.4	40847.7
182	5-Hydroxy-2-(3-hydroxy-4-methoxyphenyl)-4-oxo-4H-1-benzopyran-7-yl 2-O-(6-deoxy-alpha-L-mannopyranosyl)-beta-D-glucopyranoside	VCCNKWWXYVWTLT-CYZBKYQRSA-N	[M-H]-	9.175	607.1718	C28H32O15	15248.6	12077.5	20170.3
183	Santin	DWZAJFZEYZIHPO-UHFFFAOYSA-N	[M-H]-	9.330	343.0830	C18H16O7	60681.1	113661	54326.8
184	Neohesperidin	ARGKVCXINMKCAZ-VJROLDEYSA-N	[M-H]-	9.337	609.1762	C28H34O15	17693.4	16690.2	17940.3
185	Jaceosidin	GLAAQZFBFGEBPS-UHFFFAOYSA-N	[M-H]-	9.348	329.0637	C17H14O7	44219.2	96371.3	38083.7
186	Isoginkgetin	HUOOMAOYXQFIDQ-UHFFFAOYSA-N	[M+H]+	10.287	567.1306	C32H22O10	71514.5	12942.1	3526.35
187	Cyanidin	VEVZSMAEJFVWIL-UHFFFAOYSA-O	[M-2H]-	10.738	285.0400	C15H11O6	26669.2	69929.9	63283.7
188	Tulipanin	PLKUTZNSKRWCCA-LTSKFBHWSA-O	[M+H]+	11.423	609.2675	C27H31O16	4583.58	46667.9	27054.9
189	Hesperidin	QUQPHWDTPGMPEX-QJBIFVCTSA-N	[M-H]-	11.941	609.1833	C28H34O15	16116.9	6656.99	14594.1
190	(S)-7-(((2-O-6-Deoxy-alpha-L-mannopyranosyl)-beta-D-glucopyranosyl)oxy)-2,3-dihydro-5-hydroxy-2-(3-hydroxy-4-methoxyphenyl)-4H-1-benzopyran-4-one	ARGKVCXINMKCAZ-UZRWAPQLSA-N	[M+H]+	11.954	611.4645	C28H34O15	90378.2	53451.8	48627.1
191	(+)-trans-4-(3-Dodecanoyl-2,4,6-trihydroxyphenyl)-7-hydroxy-2-(4-hydroxyphenyl)chroman	JGXZVDAPLSTBGZ-UHFFFAOYSA-N	[M+H]+	12.372	549.2853	C33H40O7	79556.2	2.60607e+06	327203
192	Procyanidin B2	XFZJEEAOWLFHDH-NFJBMHMQSA-N	[M+H]+	12.525	579.5318	C30H26O12	4.39196e+06	3.66424e+06	3.19854e+06
193	Iristectorigenin B	WRZOUWHPDDOJNR-UHFFFAOYSA-N	[M-H]-	13.902	329.0656	C17H14O7	7664.12	14404.1	9165.61
Organic acids and derivatives
1	Galactaric acid	DSLZVSRJTYRBFB-DUHBMQHGSA-N	[M-H]-	0.712	209.0300	C6H10O8	522569	67699.7	77836
2	Betaine	KWIUHFFTVRNATP-UHFFFAOYSA-N	[M+H]+	0.723	118.0842	C5H11NO2	317921	132380	110836
3	D-Glucuronic acid	AEMOLEFTQBMNLQ-AQKNRBDQSA-N	[M-H]-	0.725	193.0319	C6H10O7	292251	149901	94251.9
4	Aspartic acid	CKLJMWTZIZZHCS-REOHCLBHSA-N	[M-H]-	0.732	132.0293	C4H7NO4	845491	260509	540144
5	Gluconic acid	RGHNJXZEOKUKBD-SQOUGZDYSA-N	[M-H]-	0.736	195.0518	C6H12O7	1.03974e+07	4.91935e+06	4.71283e+06
6	Fumaric acid	VZCYOOQTPOCHFL-OWOJBTEDSA-N	[M-H]-	0.766	115.0021	C4H4O4	4.03647e+06	5.0046e+06	1.48051e+06
7	Asparagine	DCXYFEDJOCDNAF-REOHCLBHSA-N	[M-H]-	0.772	131.0448	C4H8N2O3	626322	837233	1.97513e+06
8	L-Lactic acid	JVTAAEKCZFNVCJ-UWTATZPHSA-N	[M-H]-	0.779	89.0239	C3H6O3	2.97926e+06	2.63847e+06	2.63331e+06
9	Calceolarioside B	LFKQVVDFNHDYNK-FOXCETOMSA-N	[M-H]-	0.782	477.1446	C23H26O11	95093.1	192376	447739
10	Pyrrolidin-1-ium-2-carboxylate	ONIBWKKTOPOVIA-UHFFFAOYSA-N	[M+H]+	0.794	116.0693	C5H9NO2	131474	400383	774407
11	N-Fructosyl pyroglutamate	VMOJEEZNLOLYBG-UHFFFAOYSA-N	[M-H]-	0.814	290.0887	C11H17NO8	1.02731e+07	5.59808e+06	8.69977e+06
12	3-Hydroxy-N-(2-oxooxolan-3-yl)butanamide	FIXDIFPJOFIIEC-UHFFFAOYSA-N	[M-H]-	0.817	186.0758	C8H13NO4	678822	684640	1.03805e+06
13	L-Malic acid	BJEPYKJPYRNKOW-REOHCLBHSA-N	[M-H]-	0.819	133.0143	C4H6O5	1.07686e+07	1.24321e+07	1.1243e+07
14	Proline	ONIBWKKTOPOVIA-BYPYZUCNSA-N	[M-H]-	0.819	114.0553	C5H9NO2	497341	485173	1.00904e+06
15	(2S)-1-Methylpyrrolidin-1-ium-2-carboxylate	CWLQUGTUXBXTLF-YFKPBYRVSA-N	[M+H]+	0.824	130.0857	C6H11NO2	2.78734e+06	2.23235e+06	2.57919e+06
16	Gulonic acid	RGHNJXZEOKUKBD-KKQCNMDGSA-N	[M-H]-	0.848	177.0399	C6H12O7	2.99399e+06	1.53221e+06	788539
17	2-(Methylamino)isobutyric acid	DLAMVQGYEVKIRE-UHFFFAOYSA-N	[M-C6H10O5-H]-	0.914	116.0702	C5H11NO2	87170.9	141049	138174
18	Succinic acid	KDYFGRWQOYBRFD-UHFFFAOYSA-N	[M-H]-	0.955	117.0198	C4H6O4	859849	910172	772217
19	N-Fructosyl tyrosine	QLJKHQIODQKMNW-UHFFFAOYSA-N	[M+H]+	0.958	344.1353	C15H21NO8	88279.5	59604.4	70354
20	2-Azaniumyl-6-oxohexanoate	GFXYTQPNNXGICT-UHFFFAOYSA-N	[M+H]+	0.978	146.0811	C6H11NO3	67212.6	173925	77581.7
21	Kainic Acid	VLSMHEGGTFMBBZ-OOZYFLPDSA-N	[M+Na]+	1.234	236.0918	C10H15NO4	165354	10819.1	10077
22	Ectoine	WQXNXVUDBPYKBA-YFKPBYRVSA-N	[M+H]+	1.268	143.0806	C6H10N2O2	50667.9	77880.8	25445.3
23	N-Fructosyl isoleucine	VYGRYVGDPYFVCA-UHFFFAOYSA-N	[M-H]-	1.366	292.1384	C12H23NO7	828094	911084	1.08068e+06
24	l-Isoleucine	AGPKZVBTJJNPAG-WHFBIAKZSA-N	[M-H]-	1.368	130.0866	C6H13NO2	487626	573990	630757
25	1-Acetylproline	GNMSLDIYJOSUSW-UHFFFAOYSA-N	[M+H]+	1.419	158.0804	C7H11NO3	242275	276045	228718
26	Gallic acid	LNTHITQWFMADLM-UHFFFAOYSA-N	[M-H]-	1.526	169.0139	C7H6O5	26266	116318	28195.4
27	Enalaprilat	LZFZMUMEGBBDTC-NWANDNLSSA-N	[M+H]+	1.576	349.1767	C18H24N2O5	25676.8	60388.9	172937
28	2-Amino-3-methoxybenzoic acid	SXOPCLUOUFQBJV-UHFFFAOYSA-N	[M-H]-	1.725	166.0490	C8H9NO3	133171	39984.4	45590.4
29	Dehydrohistidyltryptophyldiketopiperazine	ITXQTTPWGBFRNK-GIDUJCDVSA-N	[M+H]+	1.744	322.1293	C17H15N5O2	165760	53137.8	55071.5
30	3-Hydroxyanthranilic acid	WJXSWCUQABXPFS-UHFFFAOYSA-N	[M-H]-	1.746	152.0360	C7H7NO3	65069.9	29153.7	17571.1
31	Benzoyl ecgonine	GVGYEFKIHJTNQZ-UHFFFAOYSA-N	[M+H]+	1.786	290.1368	C16H19NO4	292359	535421	152769
32	3-(Carboxymethyl)-4-[(2E)-6-methylhepta-2,5-dien-2-yl]pyrrolidine-2-carboxylic acid	GSLRBTJVJMDETK-UXBLZVDNSA-N	[M+H]+	1.828	282.1674	C15H23NO4	110947	46688	74870.1
33	3,4-Dihydroxybenzoic acid	YQUVCSBJEUQKSH-UHFFFAOYSA-N	[M-H]-	1.842	153.0182	C7H6O4	1.18024e+06	1.35836e+06	456202
34	DL-Pipecolinic acid	HXEACLLIILLPRG-YFKPBYRVSA-N	[M-C6H10O5+H]+	1.843	128.0694	C6H11NO2	1.46499e+06	1.36687e+06	566477
35	Pantothenic acid	GHOKWGTUZJEAQD-ZETCQYMHSA-N	[M-H]-	1.900	218.1037	C9H17NO5	12179.6	92836.8	244133
36	N-Fructosyl phenylalanine	FAVRCIXPIVJIPN-UHFFFAOYSA-N	[M+H]+	1.991	328.1397	C15H21NO7	571015	713490	1.07122e+06
37	Indoxyl sulfate	BXFFHSIDQOFMLE-UHFFFAOYSA-N	[M-H]-	2.137	212.0022	C8H7NO4S	30222.3	44655.6	39189.9
38	3-Formyl-2,4-dihydroxy-6-methylbenzoic acid	KCOOTJRKKIDHTM-UHFFFAOYSA-N	[M-H]-	2.170	195.0301	C9H8O5	103622	63359.4	43052.4
39	Glutamylphenylalanine	XHHOHZPNYFQJKL-UHFFFAOYSA-N	[M-H]-	2.400	293.1239	C14H18N2O5	1.55642e+06	2.06287e+06	2.30773e+06
40	Salicylic acid	YGSDEFSMJLZEOE-UHFFFAOYSA-N	[M-H]-	2.496	137.0241	C7H6O3	284835	427496	295912
41	Phenylalanine	COLNVLDHVKWLRT-QMMMGPOBSA-N	[M-H]-	2.566	164.0725	C9H11NO2	126657	57996.3	22649.8
42	Phthalic acid	XNGIFLGASWRNHJ-UHFFFAOYSA-N	[M-H]-	2.639	165.0188	C8H6O4	680298	400690	246814
43	Methyl rosmarinate	XHALVRQBZGZHFE-QPJJXVBHSA-N	[M-H]-	2.685	373.0931	C19H18O8	102124	159458	174894
44	2,5-Dihydroxybenzoic acid	WXTMDXOMEHJXQO-UHFFFAOYSA-N	[M-H]-	2.733	153.0185	C7H6O4	332926	192526	136830
45	Rhizonic acid	BMRVNZZVDSVOQG-UHFFFAOYSA-N	[M-H]-	2.770	195.0659	C10H12O4	49069.7	11126.1	8628.15
46	3-[(4-Hydroxyphenyl)methyl]-2,3,6,7,8,8a-hexahydropyrrolo[1,2-a]pyrazine-1,4-dione	LSGOTAXPWMCUCK-UHFFFAOYSA-N	[M+H]+	2.807	261.1249	C14H16N2O3	84401.4	47946.5	27702.7
47	3-Hydroxy-4-methoxybenzoic acid	LBKFGYZQBSGRHY-UHFFFAOYSA-N	[M+H]+	2.843	169.0507	C8H8O4	28473.2	37513.7	35175.7
48	Vanillic acid	WKOLLVMJNQIZCI-UHFFFAOYSA-N	[M-H]-	2.858	167.0339	C8H8O4	479989	531264	359039
49	(2S)‐2‐(2‐aminoacetamido)‐3‐(4‐cyanophenyl)‐N‐(9H‐fluoren‐2‐yl)propanamide	WNVKQPTYEZCTFN-QHCPKHFHSA-N	[M+Na]+	2.891	433.1677	C25H22N4O2	39769.1	442148	476870
50	Pyroglutamylisoleucine	MKCVLTRITQNGQI-UHFFFAOYSA-N	[M-H]-	2.892	241.1184	C11H18N2O4	291374	233845	110857
51	Benzamide	KXDAEFPNCMNJSK-UHFFFAOYSA-N	[M+H]+	2.902	122.0595	C7H7NO	97587.1	136204	69681.8
52	Hydron;2-hydroxypropane-1,2,3-tricarboxylate	KRKNYBCHXYNGOX-UHFFFAOYSA-N	[M-H]-	2.934	191.0187	C6H8O7	231141	424880	325934
53	[Leu]enkephalin	URLZCHNOLZSCCA-UHFFFAOYSA-N	[M+H]+	2.935	556.2755	C28H37N5O7	7271.39	22842	66555.6
54	Caffeic acid	QAIPRVGONGVQAS-DUXPYHPUSA-N	[M-H]-	2.943	179.0350	C9H8O4	455182	736558	712617
55	Sinapoylhexoside	XRKBRPFTFKKHEF-UHFFFAOYSA-N	[M-H]-	2.983	385.1173	C17H22O10	27399.9	54337	98444
56	2-Hydroxy-3,4-dimethoxybenzoic acid	CJFQIVAOBBTJCI-UHFFFAOYSA-N	[M-H]-	2.996	197.0446	C9H10O5	44045.6	36066.7	36853.7
57	Propyl benzoate	UDEWPOVQBGFNGE-UHFFFAOYSA-N	[M-C6H8O6+H]+	3.023	165.0904	C10H12O2	30214.6	45556.1	40800.1
58	2-Carboxybenzaldehyde	DYNFCHNNOHNJFG-UHFFFAOYSA-N	[M-H]-	3.054	149.0247	C8H6O3	154556	210934	283958
59	Cyclo(Val-Pro)	XLUAWXQORJEMBD-UHFFFAOYSA-N	[M+H]+	3.089	197.1271	C10H16N2O2	287701	165044	53598.2
60	3-Methoxytyrosine	PFDUUKDQEHURQC-UHFFFAOYSA-N	[M-H]-	3.179	210.0780	C10H13NO4	518406	1.12555e+06	209513
61	2-O-hexopyranosyl-6-O-[(2E)-3-(4-hydroxyphenyl)-1-oxo-2-propen-1-yl]-hexopyranose	ZPHQZULZLQMWGY-ZZXKWVIFSA-N	[M+Na]+	3.192	511.1381	C21H28O13	89297.9	164451	85884.7
62	Anthranilic acid	RWZYAGGXGHYGMB-UHFFFAOYSA-N	[M+H]+	3.210	138.0534	C7H7NO2	171741	191027	136594
63	4-Hydroxybenzoic acid	FJKROLUGYXJWQN-UHFFFAOYSA-N	[M+H]+	3.228	139.0391	C7H6O3	30689.4	17914.7	5733.89
64	Arillatose B	XMBZZLUIFFOAHR-HWKANZROSA-N	[M-H]-	3.231	517.1577	C22H30O14	31955.6	56197.9	49792
65	Ethyl vanillate	MWAYRGBWOVHDDZ-UHFFFAOYSA-N	[M+H]+	3.280	197.0798	C10H12O4	37441.1	79099.4	61782.5
66	N-Acetyl-L-phenylalanine	CBQJSKKFNMDLON-JTQLQIEISA-N	[M-H]-	3.350	206.0808	C11H13NO3	97993	84941.8	63490.8
67	Afalanine	CBQJSKKFNMDLON-UHFFFAOYSA-N	[M+H]+	3.367	208.0942	C11H13NO3	141633	66594.4	45399.9
68	3,4-Dihydro-6,8-dihydroxy-3-(10-hydroxyundecyl)isocoumarin	YLEKEQNOOIMZQM-UHFFFAOYSA-N	[M+Na]+	3.375	373.1967	C20H30O5	206936	956022	453781
69	3-(4-Hydroxyphenyl)-2-propenoic acid	NGSWKAQJJWESNS-UHFFFAOYSA-N	[M-H]-	3.411	163.0391	C9H8O3	68058.9	100752	66153
70	Orsellinic acid	AMKYESDOVDKZKV-UHFFFAOYSA-N	[M-H]-	3.457	167.0339	C8H8O4	111112	91214.1	29656.3
71	cis-Caffeic acid	QAIPRVGONGVQAS-RQOWECAXSA-N	[M-H]-	3.498	179.0348	C9H8O4	116857	65661	55907.1
72	Ethyl-4-dimethylaminobenzoate	FZUGPQWGEGAKET-UHFFFAOYSA-N	[M+H]+	3.499	194.1180	C11H15NO2	779788	848713	836415
73	Sibiricose A5	ZPEADZHVGOCGKH-YQTDNFGYSA-N	[M-H]-	3.528	517.1537	C22H30O14	83457.8	123994	199016
74	[(2R,3S,4S,5R,6R)-6-[(2S,3S,4S,5R)-3,4-Dihydroxy-2,5-bis(hydroxymethyl)oxolan-2-yl]oxy-3,4,5-trihydroxyoxan-2-yl]methyl (E)-3-(4-hydroxy-3,5-dimethoxyphenyl)prop-2-enoate	DJBWDHVUJCXYBH-IBVGEFGBSA-N	[M-H]-	3.562	547.1691	C23H32O15	12347.3	25242.2	53384.1
75	Sibiricose A6	WTCVROXOIQEIRC-IBVGEFGBSA-N	[M+Na]+	3.574	571.1616	C23H32O15	17668	86079	44840.6
76	Scutellarioside II	MVTLXFDHKDVAIC-LQQBYVAQSA-N	[M+H]+	3.635	509.1615	C24H28O12	20657.6	80452.8	58949.7
77	Methylparaben	LXCFILQKKLGQFO-UHFFFAOYSA-N	[M-H]-	3.637	151.0399	C8H8O3	175095	192624	109546
78	(5-Benzoyloxy-4,6-dihydroxy-3-methoxycyclohexen-1-yl)methyl benzoate	HITZIDGSAVZVQH-UHFFFAOYSA-N	[M+K]+	3.641	437.1005	C22H22O7	13722.2	36825.6	18101
79	4-Hydroxycinnamic acid	NGSWKAQJJWESNS-ZZXKWVIFSA-N	[M-H]-	3.643	163.0392	C9H8O3	2.20868e+06	2.7631e+06	1.78583e+06
80	Eprosartan	OROAFUQRIXKEMV-LDADJPATSA-N	[M+H]+	3.653	425.1568	C23H24N2O4S	526507	529391	613416
81	MEF-Glu	HLEKOHRJHVCEKY-UHFFFAOYSA-N	[M+H]+	3.854	371.1665	C20H22N2O5	328995	516027	221810
82	Sinapic acid	PCMORTLOPMLEFB-ONEGZZNKSA-N	[M-H]-	3.860	223.0602	C11H12O5	84418.3	259852	643600
83	Sinapoyl malate	DUDGAPSRYCQPBG-UFFNRZRYSA-N	[M+H]+	3.861	207.0659	C15H16O9	71940.5	183680	392929
84	Tyrosine	OUYCCCASQSFEME-UHFFFAOYSA-N	[M+H]+	3.900	182.0796	C9H11NO3	63988.2	63554.8	49369.3
85	4-Methoxysalicylic acid	MRIXVKKOHPQOFK-UHFFFAOYSA-N	[M-H]-	3.903	167.0339	C8H8O4	84418	114148	47103.8
86	(3S,8As)-3-Isobutylhexahydropyrrolo[1,2-a]pyrazine-1,4-dione	SZJNCZMRZAUNQT-IUCAKERBSA-N	[M+H]+	4.048	211.1437	C11H18N2O2	420998	280572	109540
87	3-Hydroxysebacic acid	OQYZCCKCJQWHIE-UHFFFAOYSA-N	[M-H]-	4.104	217.1070	C10H18O5	47881	45970	27333.1
88	gamma-Aminobutyrate	BTCSSZJGUNDROE-UHFFFAOYSA-N	[M+FA-H]-	4.110	739.2060	C4H9NO2	18533.4	24418.8	19690.8
89	Feruloyl Hexoside	JWRQVQWBNRGGPK-UHFFFAOYSA-N	[M-H]-	4.163	355.1043	C16H20O9	84822.2	140344	148000
90	Flecainide	DJBNUMBKLMJRSA-UHFFFAOYSA-N	[M+H]+	4.174	415.1348	C17H20F6N2O3	35967.8	51341.8	53026.5
91	Dimethyl 2-[3-(4-hydroxy-3,5-dimethoxyphenyl)prop-2-enoyloxy]butanedioate	NKISQZKBGVJCKA-UHFFFAOYSA-N	[M+H]+	4.313	369.1145	C17H20O9	38255.4	53598.5	85360.9
92	Hedysarimcoumestan D	FHIJMQWMMZEFBL-OPSYHMPNSA-N	[M+Na]+	4.314	777.2200	C34H42O19	25682.4	42228.2	61273.8
93	Hexahydro-3-(phenylmethyl)-pyrrolo[1,2-a]pyrazine-1,4-dione	QZBUWPVZSXDWSB-UHFFFAOYSA-N	[M+H]+	4.452	245.1274	C14H16N2O2	155026	97392.9	45457.6
94	Feruloyl O-methyldopamine	ACSWAJLDOHJFNA-UHFFFAOYSA-N	[M+H]+	4.617	344.1466	C19H21NO5	69121.7	133810	109619
95	Ferulic acid	KSEBMYQBYZTDHS-HWKANZROSA-N	[M-H]-	4.621	193.0514	C10H10O4	107967	147344	142358
96	Hydron;benzoate	WPYMKLBDIGXBTP-UHFFFAOYSA-N	[M-H]-	4.680	121.0282	C7H6O2	23057.5	12664.9	39747.9
97	4-Methoxybenzoic acid	ZEYHEAKUIGZSGI-UHFFFAOYSA-N	[M-H]-	4.700	151.0396	C8H8O3	22240.8	23839.6	27894.5
98	3,5-Dimethoxycinnamic acid	VLSRUFWCGBMYDJ-ONEGZZNKSA-N	[M+H]+	4.748	209.0804	C11H12O4	16000.5	107998	129469
99	Aerucyclamide A	VJFRQMMMXJJUSM-VZGZUROSSA-N	[M+H]+	4.800	535.2130	C24H34N6O4S2	29718.3	34554.1	44982.6
100	3-(4-Hydroxy-3-methoxyphenyl)-2-propenoic acid	KSEBMYQBYZTDHS-UHFFFAOYSA-N	[M-H]-	4.854	193.0495	C10H10O4	205712	289689	210032
101	3,4,5-Trimethoxycinnamic acid	YTFVRYKNXDADBI-SNAWJCMRSA-N	[M-H]-	4.897	237.0775	C12H14O5	630528	703107	700161
102	N-Methylanthranilic acid	WVMBPWMAQDVZCM-UHFFFAOYSA-N	[M+H]+	5.180	152.0702	C8H9NO2	24647.8	67024	203480
103	beta-L-fructofuranosyl 6-O-[(2E)-3-(4-hydroxyphenyl)-1-oxo-2-propen-1-yl]-alpha-D-glucopyranoside	PQYVXRPPFDHTSV-DUXRPXEISA-N	[M-H]-	5.240	487.1553	C21H28O13	33936.4	105923	38702.6
104	Cinnamic acid	WBYWAXJHAXSJNI-VOTSOKGWSA-N	[M-H]-	5.350	147.0464	C9H8O2	16345.4	18695.1	26037.6
105	Specioside	SKNVKBJSSSJNCI-UIBFFPKISA-N	[M+Na]+	5.355	531.1436	C24H28O12	136902	129039	81396.8
106	1-O-[4-O-(p-Hydroxycinnamoyl)-beta-D-fructofuranosyl]-2-O,6-O-bis(p-hydroxycinnamoyl)-alpha-D-glucopyranose	SMVZSPTUXANNGQ-OHRRTPEXSA-N	[M-H]-	5.393	779.2186	C39H40O17	21876.5	109027	32362.7
107	Triethyl phosphate	DQWPFSLDHJDLRL-UHFFFAOYSA-N	[M+H]+	5.429	183.0795	C6H15O4P	261760	127318	35429.1
108	Methyl 4-hydroxycinnamate	NITWSHWHQAQBAW-QPJJXVBHSA-N	[M-H]-	5.498	177.0547	C10H10O3	530379	672127	302557
109	[2,6-Dihydroxy-5-[3,4,5-trihydroxy-6-(hydroxymethyl)oxan-2-yl]oxycyclohex-3-en-1-yl] (E)-3-(3,4-dihydroxyphenyl)prop-2-enoate	HRTKMOMTMZCGLF-QHHAFSJGSA-N	[M-H]-	5.590	469.1356	C21H26O12	37637.5	44017.4	79694.8
110	Picroside III	RMSKZOXJAHOIER-GGKKSNITSA-N	[M+Na]+	5.592	561.1574	C25H30O13	64079	62421.1	45346
111	Isopropyl 4-Hydroxybenzoate	CMHMMKSPYOOVGI-UHFFFAOYSA-N	[M+H]+	5.614	181.0867	C10H12O3	9328.8	41125.3	74699.6
112	Crotetamide	LSAMUAYPDHUBQD-RMKNXTFCSA-N	[M+H]+	5.698	227.1739	C12H22N2O2	121995	48911.8	22695.3
113	Amethopterin	FBOZXECLQNJBKD-UHFFFAOYSA-N	[M+H]+	5.762	455.1860	C20H22N8O5	32482.1	62211.6	50362.7
114	10-Hydroxydecanoic acid	YJCJVMMDTBEITC-UHFFFAOYSA-N	[M-H]-	5.820	187.1334	C10H20O3	34885.4	39969.3	33398.4
115	Stachydrine	CMUNUTVVOOHQPW-LURJTMIESA-O	[M+H]+	5.844	144.1007	C7H13NO2	81406.2	59428.1	81639.7
116	Fumonisin b1	UVBUBMSSQKOIBE-DSLOAKGESA-N	[M+Na]+	5.921	744.3951	C34H59NO15	65567.3	54543.2	43368.8
117	Purpurein	ZTMPDTJBTNGZJH-CBUJGKTRSA-N	[M+Na]+	5.930	447.1635	C21H28O9	29374.9	54777.6	66831
118	Ethyl 4-methoxycinnamate	DHNGCHLFKUPGPX-RMKNXTFCSA-N	[M+H]+	6.198	207.1000	C12H14O3	65135.8	170483	117827
119	N-(9-Oxodecyl)acetamide	JRJBWKJICGFLDP-UHFFFAOYSA-N	[M+H]+	6.268	214.1802	C12H23NO2	38476	34802.7	40959.6
120	Etidronic acid	DBVJJBKOTRCVKF-UHFFFAOYSA-N	[M-H]-	6.355	205.0875	C2H8O7P2	28309.9	20835.3	10196.4
121	Butylparaben	QFOHBWFCKVYLES-UHFFFAOYSA-N	[M-H]-	6.808	193.0864	C11H14O3	92583.3	117611	105447
122	12-Hydroxydodec-3-enoic acid	RRJILZUCEDMMNU-UHFFFAOYSA-N	[M-H]-	6.858	213.1497	C12H22O3	27581.9	201353	60191.5
123	2-Hydroxycinnamic acid	PMOWTIHVNWZYFI-AATRIKPKSA-N	[M+H]+	7.431	165.0542	C9H8O3	116121	92532.5	99900.3
124	L-beta-Homotyrosine	VUNPIAMEJXBAFP-MRVPVSSYSA-N	[M-H]-	7.862	194.0831	C10H13NO3	62823.8	60411.7	55781
125	Piplartine	VABYUUZNAVQNPG-BQYQJAHWSA-N	[M+Na]+	8.098	340.1176	C17H19NO5	1.24638e+06	1.17134e+06	3.20012e+06
126	2-[5-[2-[2-[5-(2-Oxopropyl)oxolan-2-yl]propanoyloxy]butyl]oxolan-2-yl]propanoic acid	XFNIQDLOQLIJTQ-UHFFFAOYSA-N	[M+K]+	8.411	437.1917	C21H34O7	278332	1.15565e+06	747115
127	Diethyl phthalate	FLKPEMZONWLCSK-UHFFFAOYSA-N	[M+H]+	8.895	223.0968	C12H14O4	23381.7	24001.3	23208.6
128	Triisobutyl phosphate	HRKAMJBPFPHCSD-UHFFFAOYSA-N	[M+H]+	8.968	267.1695	C12H27O4P	32967.6	31384.8	29610.9
129	Difenoconazole	BQYJATMQXGBDHF-UHFFFAOYSA-N	[M+H]+	9.013	406.0686	C19H17Cl2N3O3	1913.4	1719	27551.5
130	Lauryl sulfate	MOTZDAYCYVMXPC-UHFFFAOYSA-N	[M-H]-	9.099	265.1505	C12H26O4S	662517	843365	573396
131	N-(2-Hydroxyethyl)dodecanamide	QZXSMBBFBXPQHI-UHFFFAOYSA-N	[M+H]+	9.153	244.2261	C14H29NO2	7000.84	19396.1	7410.25
132	2-Dodecoxyethyl hydrogen sulfate	QTDIEDOANJISNP-UHFFFAOYSA-N	[M-H]-	9.479	309.1713	C14H30O5S	43943.7	53085.1	63653.5
133	Triphenyl phosphate	XZZNDPSIHUTMOC-UHFFFAOYSA-N	[M+H]+	9.495	327.0780	C18H15O4P	50635.8	52567	46579.8
134	Chlorpyrifos	SBPBAQFWLVIOKP-UHFFFAOYSA-N	[M+H]+	9.656	349.9334	C9H11Cl3NO3PS	138202	50175.2	55676.8
135	Myristamidopropyl betaine	QGCUAFIULMNFPJ-UHFFFAOYSA-O	[M]+	9.839	371.3226	[C21H43N2O3]+	45741.6	43133.3	41430.6
136	Hydron;tetradecyl sulfate	URLJMZWTXZTZRR-UHFFFAOYSA-N	[M-H]-	9.984	293.1790	C14H30O4S	106942	105158	87740.9
137	Nakijiquinone B	HREPKYSNTPRGQR-UHFFFAOYSA-N	[M+H]+	10.034	444.2705	C26H37NO5	273630	172465	131365
138	Acetyl-Leu-Leu-Arg-al	GDBQQVLCIARPGH-IKGGRYGDSA-N	[M+H]+	10.930	427.3028	C20H38N6O4	146934	193385	330910
139	[3-Methyl-1-[3-methyl-1-oxo-1-(2,3,4,5,6-pentahydroxyhexoxy)pentan-2-yl]oxy-1-oxobutan-2-yl] 2-hydroxy-3-methylpentanoate	NJYYDRBRLSOFNG-UHFFFAOYSA-N	[M+Na]+	11.067	533.2477	C23H42O12	152308	38757.1	9454.35
140	Atazanavir	AXRYRYVKAWYZBR-GASGPIRDSA-N	[M+H]+	11.121	705.4008	C38H52N6O7	16388	11971.5	19748.7
141	N-Oleoyl leucine	UMOAAMQGRRCHPA-GJCOWUBNSA-N	[M-H]-	11.155	394.3336	C24H45NO3	6811.77	3219.09	4875.59
142	Octadecanamide	LYRFLYHAGKPMFH-UHFFFAOYSA-N	[M+H]+	11.433	284.2954	C18H37NO	1.11606e+07	1.15206e+07	1.32195e+07
143	2-Acetoxy-4-pentadecylbenzoic acid	FMPIFABORGZGFA-UHFFFAOYSA-N	[M+Na]+	11.468	413.2638	C24H38O4	1.88839e+06	1.66489e+06	1.67067e+06
144	Dioctyl phthalate	MQIUGAXCHLFZKX-UHFFFAOYSA-N	[M+H]+	11.470	391.2825	C24H38O4	6.0988e+06	5.56207e+06	5.93845e+06
145	Dibutyl phthalate	DOIRQSBPFJWKBE-UHFFFAOYSA-N	[M-H]-	11.478	277.1414	C16H22O4	46324.7	37375.9	92185.7
146	Propionic acid	XBDQKXXYIPTUBI-UHFFFAOYSA-N	[M-H]-	11.495	73.0284	C3H6O2	143627	81367.7	239332
147	4-Methylcinnamic acid	RURHILYUWQEGOS-VOTSOKGWSA-N	[M+H]+	12.393	163.0740	C10H10O2	138866	46624.1	42444.9
148	L-Glutathione (oxidized form)	YPZRWBKMTBYPTK-BJDJZHNGSA-N	[M+H]+	13.125	613.4783	C20H32N6O12S2	115446	156474	176137
Lipids and lipid-like molecules
1	Fatty acyl hexoside	DVMKRMXSGLOXJZ-UHFFFAOYSA-N	[M-H]-	0.816	353.0710	C12H18O12	5.5077e+06	331065	226120
2	Hexanoic acid	FUZZWVXGSFPDMH-UHFFFAOYSA-N	[M-H]-	0.831	115.0040	C6H12O2	4.26358e+06	5.0664e+06	3.92613e+06
3	Aldosterone	PQSUYGKTWSAVDQ-ZVIOFETBSA-N	[M+H]+	0.954	361.1923	C21H28O5	20386.7	10685.9	12751.3
4	Asperulosidic acid	DGDWCRWJRNMRKX-DILZHRMZSA-N	[M-H]-	0.965	431.1185	C18H24O12	51000.1	78455.6	185079
5	Methylsuccinic acid	WXUAQHNMJWJLTG-UHFFFAOYSA-N	[M-H]-	1.511	131.0335	C5H8O4	342159	275018	220545
6	6-(Benzoyloxy)-1-(hexopyranosyloxy)-1,4a,5,6,7,7a-hexahydro-5-hydroxy-7-methyl-cyclopenta[c]pyran-4-carboxylic acid	VHNBSWKVDGABEV-UHFFFAOYSA-N	[M-H]-	1.747	495.1502	C23H28O12	34297.3	46687.4	25274.4
7	(E)-5-((1R,3R,6S)-2,3-Dimethyltricyclo[2.2.1.02,6]heptan-3-yl)-2-methylpent-2-enoic acid	NZSCHTYUGUVLHG-WEVVVXLNSA-N	[M-H]-	1.832	233.1540	C15H22O2	16986.6	4095.9	4326.22
8	Pantoyl lactone glucoside	BFCZPWYLRHFBNO-DTJAAUDXSA-N	[M+Na]+	1.971	315.1067	C12H20O8	95650.4	121787	118900
9	2-Isopropylmalic acid	BITYXLXUCSKTJS-UHFFFAOYSA-N	[M-H]-	1.987	175.0601	C7H12O5	393498	159191	490084
10	1-(beta-D-Glucopyranosyloxy)-1,4a,5,6,7,7a-hexahydro-5,6-dihydroxy-, dimethyl ester, (1S,4aS,6R,7R,7aS)-cyclopenta[c]pyran-4,7-dicarboxylic acid	BSLDUMMCFUUGHA-GPVKUPEOSA-N	[M+Na]+	1.996	473.1244	C18H26O13	221191	75825	11151
11	[6-(Furan-3-yl)-6,8,12,16,21-pentahydroxy-7,15-dimethyl-9-oxo-3,17,19-trioxaheptacyclo[9.9.3.01,10.02,4.02,7.011,18.015,23]tricosan-14-yl] 2-methylbutanoate	GSAWBDXYMSQMRT-UHFFFAOYSA-N	[M+Cl]-	2.148	639.2282	C31H40O12	4957.08	4713.37	11925.2
12	4-Hydroxy-3-[(2E,6E)-4-hydroxy-3,7,11-trimethyldodeca-2,6,10-trienyl]benzoic acid	LSQRGMPMJOCLHX-GONBZBRSSA-N	[M+Na]+	2.179	381.2004	C22H30O4	42851	33495.1	60194.5
13	Methyl 2,4,10-triacetyloxy-5,9-dihydroxy-1,4a-dimethyl-7-propan-2-yl-2,3,4,9,10,10a-hexahydrophenanthrene-1-carboxylate	CDYGRHOHQUXDMN-UHFFFAOYSA-N	[M+Na]+	2.270	543.2142	C27H36O10	152730	140376	161454
14	Estrone glucuronide	FJAZVHYPASAQKM-JBAURARKSA-N	[M-H]-	2.339	445.1898	C24H30O8	153812	228477	222590
15	Camphor	DSSYKIVIOFKYAU-UHFFFAOYSA-N	[M+H]+	2.601	153.1267	C10H16O	71554.2	57843.7	29011.9
16	O-Acetylcarnitine	RDHQFKQIGNGIED-MRVPVSSYSA-O	[M]+	2.606	204.1223	[C9H18NO4]+	11240	28379.8	37518.3
17	Dihydro-3-methylene-4-[(2E)-3-methyl-4-(tetrahydro-4-methyl-5-oxo-2-furanyl)-2-buten-1-yl]-, (4R)-2(3H)-furanone,	KFKSQOIZZRZEFC-BZFAMWISSA-N	[M+H]+	2.768	265.1430	C15H20O4	136283	185630	361065
18	3-Oxo-5,5-dimethyl-6-[3-(beta-D-glucopyranosyloxy)butyl]-1-cyclohexene-1-carboxylic acid	HFYDDOQMBZTGBR-PSHKLKHSSA-N	[M+Na]+	2.872	425.1768	C19H30O9	120407	147636	133015
19	2-Hydroxy-4-methylvaleric acid	LVRFTAZAXQPQHI-UHFFFAOYSA-N	[M-H]-	2.950	131.0704	C6H12O3	31398	71183.3	62322.7
20	Sulfo jasmonate	MLUJBNROAVANKK-UHFFFAOYSA-N	[M-H]-	3.001	305.0698	C12H18O7S	1.5905e+06	1.41614e+06	704673
21	Hexose + C13H17O3	FUXBESIRIBMOMU-UHFFFAOYSA-N	[M-H]-	3.069	399.1672	C19H28O9	237722	1.25174e+06	1.40804e+06
22	Agnuside	GLACGTLACKLUJX-QNAXTHAFSA-N	[M-H]-	3.154	465.1385	C22H26O11	36725.2	49002.7	120215
23	(2E)-4-Hydroxy-3,4-dimethyl-2-penten-1-yl 6-O-[(2S,3R,4R)-3,4-dihydroxy-4-(hydroxymethyl)tetrahydro-2-furanyl]-beta-D-glucopyranoside	FEGXTMHRTZJSIG-MVXUSQBOSA-N	[M+Na]+	3.157	447.1760	C18H32O11	118788	166189	199126
24	4-Hydroxy-6-methyl-3-methylidene-5-[5-[(2R,3R,4S,5S,6R)-3,4,5-trihydroxy-6-(hydroxymethyl)oxan-2-yl]oxypentan-2-yl]-3a,4,7,7a-tetrahydro-1-benzofuran-2-one	HYMAKZYMIDUXML-BTUKQMCYSA-N	[M+H]+	3.178	429.2098	C21H32O9	54735.9	97005.4	76474.6
25	Ginkgolide C	AMOGMTLMADGEOQ-UHFFFAOYNA-N	[M+H]+	3.215	441.1339	C20H24O11	93887.1	62399	68491.4
26	(Z)-2-Octylpent-2-enedioic acid	NIXDINZDFZJZHG-LUAWRHEFSA-N	[M-H]-	3.364	241.1444	C13H22O4	1.18306e+06	2.58189e+06	1.86782e+06
27	Pentose-Hexose + C5H9	NYSQQJIJJJAWCE-UHFFFAOYSA-N	[M+HCOO]-	3.423	425.1639	C16H28O10	16604	60453.1	50117.9
28	Methyl (2E,8E)-9-[3a-hydroxy-6,7-dimethyl-1-(2-methylpropyl)-3-oxo-2,4,7,7a-tetrahydro-1H-isoindol-4-yl]-4,5-dihydroxy-8-methylnona-2,8-dienoate	YUXUTEAAGHFKKH-MKQCFFQWSA-N	[M+K]+	3.469	488.2467	C25H39NO6	74220.4	810535	3.24522e+06
29	2-(6-Hydroxy-3,8-dimethyl-2-oxo-1,2,4,5,6,7,8,8a-octahydro-5-azulenyl)acrylic acid	XZYBSTWAAUDUQG-UHFFFAOYSA-N	[M-H2O+H]+	3.521	247.1327	C15H20O4	94427.7	154388	137463
30	5,10,15-Trimethyl-4,9,13-trioxatetracyclo[10.3.0.03,5.08,10]pentadec-1(15)-en-14-one	CWAJEURPJYKGRL-UHFFFAOYSA-N	[M+NH4]+	3.521	282.1673	C15H20O4	30514.7	53105.8	47857.9
31	3,5,5-Trimethyl-4beta-hydroxy-4-[3-(beta-D-glucopyranosyloxy)-1-butenyl]-2-cyclohexene-1-one	SWYRVCGNMNAFEK-CLCVOTHJSA-N	[M+H]+	3.653	387.2004	C19H30O8	475212	420759	508438
32	12-Hydroxyjasmonic acid	RZGFUGXQKMEMOO-BSANDHCLSA-N	[M-H2O+H]+	3.711	209.1145	C12H18O4	68130	171492	136720
33	Lyalosidic acid	UZLBTLIRYSYTRG-FMKZDVGKSA-N	[M+H]+	3.758	513.1891	C26H28N2O9	21831.1	33079.8	25428.2
34	2-[(2Z)-5-(Hexopyranosyloxy)-2-penten-1-yl]-3-oxo-, (1R,2R)-cyclopentaneacetic acid	JFDNMLUPLXZXGV-YAYCWVCRSA-N	[M+Na]+	3.792	411.1616	C18H28O9	72379.1	169971	115363
35	Gly-Pro	TYFQFVWCELRYAO-UHFFFAOYSA-N	[M-H]-	4.080	173.0803	C8H14O4	70029.3	65698.2	40829.7
36	T-2 Toxin	BXFOFFBJRFZBQZ-QYWOHJEZSA-N	[M+Na]+	4.097	489.2084	C24H34O9	30607.3	223972	301479
37	3-Ethyl-4-hydroxy-4-methylpentyl 6-O-[(2S,3R,4R)-tetrahydro-3,4-dihydroxy-4-(hydroxymethyl)-2-furanyl]-beta-D-glucopyranoside	ZHOUHFMRWBOCFO-RPIGWSNLSA-N	[M+Na]+	4.111	463.2161	C19H36O11	66013.8	94170.1	86484.8
38	Jaslanceoside A	HWTKLHMQRXNNDR-PVZHQXNISA-N	[M+Na]+	4.137	619.1650	C27H32O15	35213.6	52922.3	46078.3
39	Ailanthone	WBBVXGHSWZIJST-RLQYZCPESA-N	[M+Na]+	4.172	399.1397	C20H24O7	27474.9	205631	468314
40	Diadinoxanthin A	CQEFYCLCHZUMAF-ACABJTFYSA-N	[M+Na]+	4.229	605.2163	C40H54O3	98676.9	85799.5	137946
41	(2E,4E)-5-{6-[(beta-D-Glucopyranosyloxy)methyl]-1-hydroxy-2,6-dimethyl-4-oxo-2-cyclohexen-1-yl}-3-methyl-2,4-pentadienoic acid	NDFUYJPVVCJYNZ-MVIFEUJBSA-N	[M+Na]+	4.272	465.1751	C21H30O10	76673.5	101774	139091
42	6-formyl-5-hydroxy-10-(hydroxymethyl)-3-methylidene-2-oxo-2H,3H,3aH,4H,5H,8H,9H,11aH-cyclodeca[b]furan-4-yl 2-methylbutanoate	KZJNKSIORXDWKH-LUGOROIYSA-N	[M+Na]+	4.277	401.1549	C17H22O4	135469	279352	258865
43	Deoxynivalenol 3-glucuronide	GRFAWUZMBBQEMX-IJNZYEPRSA-N	[M-H]-	4.318	471.1511	C21H28O12	233858	300078	665425
44	(1S,4R)-(+)-Fenchone	LHXDLQBQYFFVNW-XCBNKYQSSA-N	[M+H]+	4.355	153.1274	C10H16O	43287.3	67901.7	66234.2
45	Bartsioside	FCHJZJFIDNMNBS-CLBXSRGTSA-N	[M+Na]+	4.367	353.1190	C15H22O8	21189.2	16255.6	79314.8
46	Aconine	SQMGCPHFHQGPIF-JIOYIOPFSA-N	[M+H]+	4.402	500.2860	C25H41NO9	14559.6	17062.7	40137.7
47	2-Phenylethyl 3-O-(4-carboxy-3-hydroxy-3-methylbutanoyl)-beta-D-glucopyranoside	WGMNBGJQXOIVGA-HJVQXQJGSA-N	[M+Na]+	4.493	451.1576	C20H28O10	55435.2	76082.8	164678
48	(2R,3S,4S,5R,6R)-2-[[(2S,3R,4R)-3,4-dihydroxy-4-(hydroxymethyl)oxolan-2-yl]oxymethyl]-6-[4-(4-hydroxyphenyl)butan-2-yloxy]oxane-3,4,5-triol	QJVVGCSWIOLQDG-PROUKMOUSA-N	[M+Na]+	4.498	483.1828	C21H32O11	60620	80635.7	56048.1
49	[(2S,3R,4S,5S,6R)-3,4,5-Trihydroxy-6-(hydroxymethyl)oxan-2-yl] (2E,6E)-8-hydroxy-2,6-dimethylocta-2,6-dienoate	QZIOPOIUZGGXKI-KOYXEPTDSA-N	[M+Na]+	4.535	369.1518	C16H26O8	272066	230729	202428
50	Sabinene	NDVASEGYNIMXJL-UHFFFAOYSA-N	[M+H]+	4.617	137.0582	C10H16	44790	90327.9	72479.4
51	Ajugol	VELYAQRXBJLJAK-XKKWFBPMSA-N	[M+H]+	4.623	371.1299	C15H24O9	26445.4	33825.9	48374.9
52	gamma-Tocotrienol	OTXNTMVVOOBZCV-WAZJVIJMSA-N	[M+H]+	4.697	411.1955	C28H42O2	120777	107651	116982
53	Santonin	XJHDMGJURBVLLE-BOCCBSBMSA-N	[M+H]+	4.713	247.1291	C15H18O3	50850	53392.5	43445.2
54	(2R,3S,4S,5R,6S)-2-(hydroxymethyl)-6-[4-(hydroxymethyl)-1-propan-2-ylcyclohex-3-en-1-yl]oxyoxane-3,4,5-triol	WBDMFFSFFQSHFV-MUGRSDNVSA-N	[M+Na]+	4.812	355.1704	C16H28O7	561052	636259	629903
55	9-(2,3-Dihydroxypropoxy)-9-oxononanoic acid	BQRISQXLSXCXSC-UHFFFAOYSA-N	[M-H]-	4.813	261.1327	C12H22O6	36006.4	27362.1	12610
56	[(1S,4Ar,5S,7aS)-5-hydroxy-1-[(2S,3R,4S,5S,6R)-3,4,5-trihydroxy-6-(hydroxymethyl)oxan-2-yl]oxy-1,4a,5,7a-tetrahydrocyclopenta[c]pyran-7-yl]methyl (E)-3-(4-hydroxyphenyl)prop-2-enoate	DQTBTFHCLVMGBP-WXUDOLSOSA-N	[M+Na]+	4.823	515.1502	C24H28O11	22368.1	51734.6	40546.7
57	Hexose + C13H19O	SZOPSAFLRCYJCX-UHFFFAOYSA-N	[M+HCOO]-	4.832	415.1975	C19H30O7	203720	132914	168365
58	Dormin	JLIDBLDQVAYHNE-LXGGSRJLSA-N	[M-H]-	4.847	263.1272	C15H20O4	300626	252102	477358
59	[(3aR,4R,5R,9aS,9bR)-4-Hydroxy-6,9-dimethyl-3-methylidene-2,7-dioxo-4,5,9a,9b-tetrahydro-3aH-azuleno[4,5-b]furan-5-yl] (Z)-2-methylbut-2-enoate	PHMGTWLYHMQYHV-KCUVMBNASA-N	[M-H2O+H]+	4.909	341.1400	C20H22O6	47223.3	78504.6	149331
60	Hydron;nonanedioate	BDJRBEYXGGNYIS-UHFFFAOYSA-N	[M-H]-	4.970	187.0983	C9H16O4	599690	548712	407634
61	(E)-5-(4-Methoxy-5-methyl-6-oxopyran-2-yl)-3-methylhex-4-enoic acid	MPAYQRIVOSEDQH-WEVVVXLNSA-N	[M+H]+	5.060	267.1214	C14H18O5	101326	176280	65839.1
62	3-Phenyl-2-[(2S,3R,4S,5S,6R)-3,4,5-trihydroxy-6-[[(E)-3-(4-hydroxyphenyl)prop-2-enoyl]oxymethyl]oxan-2-yl]oxyprop-2-enoic acid	OFPMGMVAOWDSRN-AAJBOKNFSA-N	[M-H]-	5.073	471.1300	C24H24O10	138486	386265	105756
63	4-[3-(Beta-D-glucopyranosyloxy)-4-hydroxy-2,6,6-trimethyl-1-cyclohexen-1-yl]-2-butanone	JVIDANAJZDBKRL-FJUMDGKUSA-N	[M-H2O+H]+	5.097	371.2061	C19H32O8	79573.2	145048	124982
64	(4aR,9aR)-6,6-Dimethyl-4-methylene-3-oxo-1,3,4,5,6,7,7a,9a-octahydropentaleno[1,6a-c]pyran-9-carboxylic acid	VDWJABPVVAYLBS-BRIYQRAZSA-N	[M+H]+	5.112	263.1281	C15H18O4	62778.9	50700.2	47894.8
65	4-[4-(beta-D-Glucopyranosyloxy)-2-hydroxy-2,6,6-trimethylcyclohexylidene]-3-buten-2-one	OSUSRWMGHUUXBY-OHWUEDFNSA-N	[M+Na]+	5.113	409.1769	C19H30O8	112040	122539	101935
66	(1R,2S,4R,5R)-5-Hydroxy-1,7,7-trimethylbicyclo[2.2.1]hept-2-yl 6-O-[(2R,3R,4R)-tetrahydro-3,4-dihydroxy-4-(hydroxymethyl)-2-furanyl]-beta-D-glucopyranoside	BVEVSYQMQABMQM-UHFFFAOYSA-N	[M+Na]+	5.144	487.2124	C21H36O11	113888	222815	170436
67	Geranic acid	ZHYZQXUYZJNEHD-VQHVLOKHSA-N	[M+H]+	5.165	169.1206	C10H16O2	39024.9	72739.2	40420.1
68	3,5,5-Trimethyl-4-[3-(beta-D-glucopyranosyloxy)butyl]-2-cyclohexene-1-one	NYLNHNDMNOPWAZ-ZEGIJQCCSA-N	[M+H]+	5.178	373.2224	C19H32O7	31614.9	23810.8	29002.9
69	Artemisinin	BLUAFEHZUWYNDE-NNWCWBAJSA-N	[M+H]+	5.184	283.1527	C15H22O5	106305	209128	64274.9
70	(1S,2S,3R,4S,7R,10S,12R,15S)-4,12-bis(acetyloxy)-1,9,15-trihydroxy-10,14,17,17-tetramethyl-11-oxo-6-oxatetracyclo[11.3.1.0³,¹⁰.0⁴,⁷]heptadec-13-en-2-yl benzoate	OVMSOCFBDVBLFW-ZZMVMVDNSA-N	[M+Na]+	5.197	609.2296	C31H38O11	63984.4	118566	100956
71	2,6-Dimethyl-9-(propan-2-ylidene)-11-oxatricyclo[6.2.1.0^{1,5}]undec-6-en-8-ol	ISFMXVMWEWLJGJ-UHFFFAOYSA-N	[M+H]+	5.254	235.1696	C15H22O2	223238	132961	226949
72	Achalensolide	UQNONRHPSCIIJO-SKVKQCJPSA-N	[M+H]+	5.265	247.1330	C15H18O3	1.0604e+06	840122	1.54638e+06
73	xi-3-Hydroxy-5-phenylpentanoic acid O-beta-D-Glucopyranoside	HRYIDVZLDQBLFF-UHFFFAOYSA-N	[M+Na]+	5.328	379.1339	C17H24O8	29280.2	45705.7	74458.5
74	5-[(1R,3S,5R,8S)-3-(beta-D-glucopyranosyloxy)-8-hydroxy-1,5-dimethyl-6-oxabicyclo[3.2.1]oct-8-yl]-3-methyl-, (2Z,4E)-2,4-pentadienoic acid	UHHVHDDICOEBTQ-QCJIOVKVSA-N	[M+Na]+	5.474	467.1897	C21H32O10	68113	91372.3	80171.3
75	5-hydroxyculmorin	XFKGEQRMYJCXFK-YTAGIEBCSA-N	[M-H2O+H]+	5.537	237.1853	C15H26O3	23862.5	54671.2	46755.5
76	Periplocymarin	XRWQBDJPMXRDOQ-YUUDFPFBSA-N	[M-H]-	5.596	533.2026	C30H46O8	36737.4	694260	448424
77	Rosiridin	PBPYEEMQIFDGSQ-MIYBPCGNSA-N	[M+NH4]+	5.609	350.2149	C16H28O7	26178	40651.2	29665.8
78	9-(Methoxycarbonyl)dec-9-enoic acid	ZUNJWEGRDSXKIO-UHFFFAOYSA-N	[M+H]+	5.638	229.1435	C12H20O4	76690.4	66433.2	31414.2
79	Jaslanceoside B	MGEVYVDQMTWJNV-HOPHSATRSA-N	[M+Na]+	5.657	589.1506	C26H30O14	33221.8	32252.4	16492.4
80	9-Hydroxy-11-[3-hydroxy-5-(1-hydroxypropyl)oxolan-2-yl]undec-10-enoic acid	BHWUKOCNOLCGLB-UHFFFAOYSA-N	[M-H]-	5.668	343.2118	C18H32O6	340553	444010	202862
81	5-[2-(3-Furyl)ethyl]-8a-(hydroxymethyl)-5,6-dimethyl-3,4,4a,5,6,7,8,8a-octahydro-1-naphthalenecarboxylic acid	PHKSUFCCGLWIMC-UHFFFAOYSA-N	[M+Na]+	5.692	355.1911	C20H28O4	92344.1	380139	236810
82	Epoxy (4,5Alpha)-4,5-Dihydrosantonin	GTDIWCITYRGAKM-OBRHJWQCSA-N	[M+H]+	5.703	263.1270	C15H18O4	172166	38148.7	14727.1
83	Sebacic acid	CXMXRPHRNRROMY-UHFFFAOYSA-N	[M-H]-	5.713	201.1133	C10H18O4	153838	162560	143819
84	Neosolaniol	BIQPSTSCCIEMEI-NCHBFNGESA-N	[M+Na]+	5.739	447.1596	C21H28O9	38627	221828	228895
85	Rutaevin	YZMKFMIZNSOPSN-XGTMLCIVSA-N	[M-H]-	5.772	485.1769	C26H30O9	23146.5	159286	143403
86	Methyl (4S,5Z,6S)-5-(2-acetyloxyethylidene)-4-[2-[2-(4-hydroxyphenyl)ethoxy]-2-oxoethyl]-6-[(2S,3R,4S,5S,6R)-3,4,5-trihydroxy-6-(hydroxymethyl)oxan-2-yl]oxy-4H-pyran-3-carboxylate	DKRXODJAISNRGA-KIOYJQFDSA-N	[M+Na]+	5.797	605.1850	C27H34O14	18906.6	19111.7	24100.3
87	Cypellocarpin C	OUBDJJFZUQGQLU-ZHFYLPRNSA-N	[M+Na]+	5.806	543.1822	C26H32O11	33291.7	15125	45453.2
88	2-[[3,4-Dihydroxy-4-(hydroxymethyl)oxolan-2-yl]oxymethyl]-6-[(6,6-dimethyl-4-bicyclo[3.1.1]hept-3-enyl)methoxy]oxane-3,4,5-triol	KNHGVVIGMKZOJB-UHFFFAOYSA-N	[M+Na]+	5.811	469.2028	C21H34O10	48229.2	104937	119464
89	Jasmonic acid	ZNJFBWYDHIGLCU-HWKXXFMVSA-N	[M-H]-	5.813	209.1178	C12H18O3	261906	568234	241456
90	(2R,3R,4R,6Ar,6bS,8aS,11R,12R,12aS,14bR)-2,3,12-trihydroxy-4,6a,6b,11,12,14b-hexamethyl-8a-[(2S,3R,4S,5S,6R)-3,4,5-trihydroxy-6-(hydroxymethyl)oxan-2-yl]oxycarbonyl-1,2,3,4a,5,6,7,8,9,10,11,12a,14,14a-tetradecahydropicene-4-carboxylic acid	YXSQSVWHKZZWDD-GDSLHKPESA-N	[M-H]-	5.872	679.3603	C36H56O12	1767.84	6278.33	6768.78
91	(2E,6E,11E,13E)-18-(2,6-Dioxopiperidin-4-yl)-9-hydroxy-8-methoxy-10,12,14-trimethyl-15-oxooctadeca-2,6,11,13-tetraenoic acid	SLGMSTJSVRGVPB-BESLVFPPSA-N	[M+Na]+	5.880	512.2609	C27H39NO7	73524.5	62323.6	125104
92	Hexacyclinic acid	OTGHTIDLDTWPFJ-ROQUJFDLSA-N	[M-H]-	5.916	489.2113	C26H34O9	11884	130143	83295.3
93	3-[[6-[[1,4a-Dimethyl-6-methylidene-5-[2-(5-oxo-2H-furan-4-yl)ethyl]-3,4,5,7,8,8a-hexahydro-2H-naphthalen-1-yl]methoxy]-3,4,5-trihydroxyoxan-2-yl]methoxy]-3-oxopropanoic acid	TZPGGHIYBMWPBI-UHFFFAOYSA-N	[M+Na]+	5.924	589.2627	C29H42O11	27865.1	71281	103078
94	p-Menth-4(8)-en-3-one	NZGWDASTMWDZIW-UHFFFAOYSA-N	[M+H]+	5.953	153.1255	C10H16O	53965.1	61075.7	52632.8
95	Leukotriene D4	YEESKJGWJFYOOK-IJHYULJSSA-N	[M-H]-	5.997	495.2571	C25H40N2O6S	5092.17	7525.63	5737.44
96	8-(3-Furanyl)decahydro-5,6-dihydroxy-1,1,5a,7a,11b-pentamethyl-oxireno[4',5']pyrano[4',3':5,6]naphth[2,1-c]oxepin-3,10,12(1H,4H,10aH)-trione	ITMCBHIQGZAEPX-UHFFFAOYSA-N	[M+H]+	6.041	489.2120	C26H32O9	145167	3.24825e+06	1.41331e+06
97	Aleuritic acid	MEHUJCGAYMDLEL-CABCVRRESA-N	[M-H]-	6.097	303.2172	C16H32O5	24361	27657.3	20306.9
98	(6,6-Dimethylbicyclo[3.1.1]hept-2-yl)methyl 6-O-[(2R,3R,4R)-3,4-dihydroxy-4-(hydroxymethyl)tetrahydro-2-furanyl]-beta-D-glucopyranoside	RSKTWDAINBIMPD-MCVCZSGFSA-N	[M+FA-H]-	6.159	493.2238	C21H36O10	33859.4	98156.6	144015
99	Pentose-Hexose + C10H17	IEGFOTASSBZIBZ-UHFFFAOYSA-N	[M-H]-	6.172	447.2268	C21H36O10	18543.2	49726.1	113832
100	Obacunone	MAYJEFRPIKEYBL-OASIGRBWSA-N	[M+H]+	6.174	455.2041	C26H30O7	43759.5	1.94673e+06	700547
101	Methyl angolensate	YNMYHRYTRCKSMI-SQHTYAHXSA-N	[M+H]+	6.178	471.2374	C27H34O7	84405.6	808599	333663
102	Methyl (2R)-2-[(1S,3S,7R,8R,9R,12S,13R)-13-(furan-3-yl)-6,6,8,12-tetramethyl-17-methylidene-5,15-dioxo-2,14-dioxatetracyclo[7.7.1.0(1),(1)(2).0(3),]heptadecan-7-yl]-2-hydroxyacetate	GOYZKWCPWBKPIG-JRMYCMGUSA-N	[M+H]+	6.204	487.2287	C27H34O8	34335.6	363350	117832
103	Methyl (4bR,10aR,12aS)-6-hydroxy-3,4b,7,7,10a,12a-hexamethyl-12-methylidene-1,4,5,8-tetraoxo-10b,11-dihydronaphtho[2,1-f]isochromene-4a-carboxylate	NETXGRNQKFELFY-ASUBUDITSA-N	[M-H]-	6.279	469.1861	C26H30O8	75966.2	1.04903e+06	780472
104	Limonin	KBDSLGBFQAGHBE-MSGMIQHVSA-N	[M-H]-	6.280	515.1901	C26H30O8	31315.3	395888	285831
105	(-)-alpha-Terpineol	WUOACPNHFRMFPN-SECBINFHSA-N	[M+H-H2O]+	6.455	137.1300	C10H18O	56357.5	48867	23967.4
106	Nomilin	KPDOJFFZKAUIOE-WNGDLQANSA-N	[M+H]+	6.617	515.2230	C28H34O9	5556.14	208284	56494
107	Cinobufagin	SCULJPGYOQQXTK-UHFFFAOYNA-N	[M+FA-H]-	6.637	487.2313	C26H34O6	4665.8	57223.6	20452.7
108	Corchorifatty acid F	MKYUCBXUUSZMQB-MKZMYESJSA-N	[M-H]-	6.680	327.2158	C18H32O5	338113	682227	389019
109	Toxin HT 2	PNKLMTPXERFKEN-UHFFFAOYSA-N	[M-H]-	6.725	322.2029	C22H32O8	64936.7	184694	73834.2
110	4-Isopropenylcyclohexene-1-carboxylic acid	CDSMSBUVCWHORP-MRVPVSSYSA-N	[M-H]-	6.739	165.0890	C10H14O2	18453.1	27810.8	16719.3
111	FA 18:3;3O	PAHHZUIGGXPZTO-UHFFFAOYSA-N	[M-H]-	7.094	325.2008	C18H30O5	57363.2	85705.6	34446.4
112	9,12,13-Trihydroxyoctadeca-10,15-dienoic acid	MKYUCBXUUSZMQB-UHFFFAOYSA-N	[M-H]-	7.106	327.2183	C18H32O5	614662	1.24016e+06	476954
113	Tsangane L 3-glucoside	UJRMJTIXXKZFGB-UHFFFAOYSA-N	[M+Na-2H]-	7.119	395.2049	C19H34O7	30585.3	47607.2	17674.2
114	(15Z)-9,12,13-Trihydroxy-15-octadecenoic acid	DNWUYCUUEGGVPR-CLTKARDFSA-N	[M+NH4]+	7.167	348.2744	C18H34O5	21192.1	18351.3	10771.7
115	16-Hydroxy-9-oxooctadeca-10,12,14-trienoic acid	KLFMLBSZQZVKDC-UHFFFAOYSA-N	[M-H]-	7.201	307.1914	C18H28O4	170582	161246	81536.6
116	12-Hydroxy-13-(hydroxymethyl)-3,5,7-trimethyl-2,4-tetradecadienedioic acid	QFZISQBFEIXWDM-UTLPMFLDSA-N	[M-3H2O+H]+	7.297	289.1771	C18H30O6	7123.1	57491.4	10602.2
117	Saikosaponin C	PYJMYPPFWASOJX-UHFFFAOYNA-N	[M-H]-	7.421	925.5049	C48H78O17	5534.78	3231.14	5266.71
118	3-(8-Hydroxyoctyl)phenol	SLVFVSVYCYGPJP-UHFFFAOYSA-N	[M-H]-	7.423	221.1547	C14H22O2	1.05765e+06	975818	1.03539e+06
119	9,12,13-Trihydroxyoctadec-10-enoic acid	MDIUMSLCYIJBQC-UHFFFAOYSA-N	[M-H]-	7.467	329.2331	C18H34O5	529939	469837	269021
120	[(2R,3S,4S,5R,6R)-3,4,5-trihydroxy-6-[2-(4-hydroxyphenyl)ethoxy]oxan-2-yl]methyl 2-(2-oxo-1,3-dihydroindol-3-yl)acetate	YOTVUKXKJYRTAR-NAJYVHOLSA-N	[M+Na]+	7.560	496.1597	C24H27NO9	55258	82578.3	184680
121	(Z)-5,8,11-Trihydroxyoctadec-9-enoic acid	FITAKYVPWCVTII-QBFSEMIESA-N	[M-H]-	7.591	329.2314	C18H34O5	201254	163358	89763.1
122	Walleminone	NGQXJSTYWWTPOG-VGYDOTAVSA-N	[M-H2O+H]+	7.671	235.1681	C15H24O3	29472	30550.9	26009.1
123	3-Hydroxy-3,8-dimethyl-5-(propan-2-ylidene)-1,2,3,3a,4,5,6,8a-octahydroazulen-6-one	RHBOHEXDGUVIIY-UHFFFAOYSA-N	[M-H2O+H]+	7.683	217.1572	C15H22O2	33853.9	39049.2	31494.6
124	3,8-Dimethyl-5-propan-2-yl-4a,5,6,8a-tetrahydro-1H-naphthalen-2-one	LMILVXQXGKTFSZ-UHFFFAOYSA-N	[M+H]+	7.745	219.1728	C15H22O	18573.2	9595.84	11452
125	[1,14-Dihydroxy-8-(hydroxymethyl)-4,12,12,15-tetramethyl-5-oxo-13-tetracyclo[8.5.0.02,6.011,13]pentadeca-3,8-dienyl] acetate	WZYGIALDVOKLLL-UHFFFAOYSA-N	[M+ACN+H]+	7.919	432.2379	C22H30O6	88477.6	73367.5	91656.1
126	Saikosaponin a	KYWSCMDFVARMPN-UHFFFAOYNA-N	[M-H]-	8.028	779.4434	C42H68O13	2990.29	4517.68	5784.35
127	9-Hydroperoxyoctadeca-10,12-dienoic acid	JGUNZIWGNMQSBM-UHFFFAOYSA-N	[M-H]-	8.031	311.2216	C18H32O4	50601.4	70246.8	46338.2
128	9-HOTrE	RIGGEAZDTKMXSI-MEBVTJQTSA-N	[M-H]-	8.038	293.2115	C18H30O3	10591.7	25023.6	19788.2
129	Curcumol	QRMPRVXWPCLVNI-UHFFFAOYSA-N	[M+H]+	8.164	237.1829	C15H24O2	11545.1	15879.5	14854.8
130	Costunolide	HRYLQFBHBWLLLL-AHNJNIBGSA-N	[M+H]+	8.214	233.1529	C15H20O2	239593	123778	46862
131	(2E,4E)-12-Hydroxy-13-(hydroxymethyl)-14-methoxy-3,5,7-trimethyl-14-oxotetradeca-2,4-dienoic acid	WKPLWDFQTVJLIX-WFYKWJGLSA-N	[M-2H2O+H]+	8.229	321.2049	C19H32O6	8701.71	45105.5	14985.5
132	(E)-4-[(1R,2S,3S,4R,8As)-2,3,4-trihydroxy-2,5,5,8a-tetramethyl-3,4,4a,6,7,8-hexahydro-1H-naphthalen-1-yl]but-3-en-2-one	GUVJPXABQYFWPD-GSZDNMEJSA-N	[M+NH4]+	8.234	328.2489	C18H30O4	6150.74	45142.3	27213.6
133	Nandrolone	NPAGDVCDWIYMMC-IZPLOLCNSA-N	[M+H]+	8.238	275.1982	C18H26O2	40899.9	246248	154907
134	8-[3-Oxo-2-[(E)-pent-2-enyl]cyclopenten-1-yl]octanoic acid	RHVWQVSLVMXMBR-XVNBXDOJSA-N	[M+H]+	8.243	293.2104	C18H28O3	37241.6	250237	140863
135	9s,13r-12-Oxophytodienoic Acid	PMTMAFAPLCGXGK-TTXFDSJOSA-N	[M+H]+	8.355	293.2084	C18H28O3	111853	153042	92138.8
136	(+)-Nootkatone	WTOYNNBCKUYIKC-JMSVASOKSA-N	[M+H]+	8.368	219.1730	C15H22O	46743	68736.4	69800
137	(9Z,15Z)-12,13-Dihydroxyoctadeca-9,15-dienoate	NMONGVDUESEHOK-UHFFFAOYSA-N	[M-H]-	8.373	311.2208	C18H32O4	144468	121723	88254.6
138	Dienogest	AZFLJNIPTRTECV-FUMNGEBKSA-N	[M-H]-	8.481	310.1809	C20H25NO2	41582.6	29280.8	22519
139	1,8-dimethyl-6-oxo-7-(propan-2-ylidene)-2,3,4,8-tetrahydro-1H-naphthalen-2-ylacetate	RIMSRWLZAHVEPH-FHXDREJJNA-N	[M+H]+	8.512	277.1807	C17H24O3	1.49647e+06	1.71582e+06	1.62511e+06
140	FA 18:1;2O	IPRLELFMTNDNMN-UHFFFAOYSA-N	[M-H]-	8.712	313.2370	C18H34O4	130551	64364	48248.7
141	4-[3-Methyl-5-(5,6,7-trihydroxy-1,2,4a,5-tetramethyl-3,4,6,7,8,8a-hexahydro-2H-naphthalen-1-yl)pentoxy]-4-oxobutanoic acid	DQOOFQPFNNGTHL-UHFFFAOYSA-N	[M-H+2Na]+	8.741	487.2668	C24H42O7	31153.4	50563.2	32355.4
142	8-Geranylumbelliferone	QPMKRRUDQIKGNH-VGOFMYFVSA-N	[M+H]+	8.762	299.1639	C19H22O3	40036.9	27410.7	105428
143	Ostruthin	INBMTJJPUABOQJ-VGOFMYFVSA-N	[M-H]-	8.765	297.1485	C19H22O3	108560	61356.1	598513
144	2-[(1S,2S,4aR,8aS)-1-Hydroxy-4a-methyl-8-methylenedecahydro-2-naphthalenyl]acrylic acid	QTSQCCVLTMKKDP-SFDCQRBFSA-N	[M-H]-	8.834	249.1496	C15H22O3	75577.5	65282	68559.4
145	Jaeschkeanadiol	SUAPQGLGNKUSLY-LJISPDSOSA-N	[M-H2O+H]+	8.908	221.1911	C15H26O2	30770.7	47832.2	40222.5
146	Estrone	DNXHEGUUPJUMQT-CBZIJGRNSA-N	[M-H]-	8.924	269.1549	C18H22O2	146424	131132	115089
147	(+)-4,11-Eudesmadien-3-one	KUFXJZXMWHNCEH-UHFFFAOYSA-N	[M+H]+	8.991	219.1734	C15H22O	134615	231273	147180
148	Lauryl diethanolamide	AOMUHOFOVNGZAN-UHFFFAOYSA-N	[M+H]+	9.058	288.2533	C16H33NO3	40709.1	36531	40688
149	h_61_17_Epioxandrolone	QSLJIVKCVHQPLV-ZXOYHYBESA-N	[M+H]+	9.074	307.2255	C19H30O3	60952.4	155054	82548.3
150	Corticosterone	OMFXVFTZEKFJBZ-HJTSIMOOSA-N	[M+H]+	9.075	347.2184	C21H30O4	143049	382200	217875
151	(1S,2R,4aR,8aR)-1-Acetoxy-7-isopropylidene-1,4a-dimethyl-6-oxodecahydro-2-naphthalenyl 2,3-dimethyl-2-oxiranecarboxylate	APZBLWQCTHVAMR-XRZTVBGOSA-N	[M+Na]+	9.102	415.2112	C22H32O6	36221.8	94541.1	63808.5
152	FA 18:0;2O	VACHUYIREGFMSP-UHFFFAOYSA-N	[M-H]-	9.144	315.2523	C18H36O4	61091.1	19524.4	11621.2
153	Hexadecanedioic acid	QQHJDPROMQRDLA-UHFFFAOYSA-N	[M-H]-	9.188	285.2060	C16H30O4	486904	503056	291874
154	Avocadene 4-acetate	MFLWBVVCOWPUBA-UHFFFAOYSA-N	[M+Na]+	9.210	351.2520	C19H36O4	73934.7	139917	100349
155	Methyl hexadecanoate	FLIACVVOZYBSBS-UHFFFAOYSA-N	[M-H]-	9.309	315.2540	C17H34O2	27058.1	17404.7	16344.8
156	3-Dehydrocholic acid	OEKUSRBIIZNLHZ-YXRVOZSUSA-N	[M-H]-	9.312	405.2644	C24H38O5	8519.27	18275.5	13713
157	13-HoTrE	KLLGGGQNRTVBSU-JDTPQGGVSA-N	[M-H]-	9.375	293.2130	C18H30O3	4.00064e+06	3.84969e+06	1.69249e+06
158	FA 18:4;O	JZPSRJYCHQSSRG-UHFFFAOYSA-N	[M-H]-	9.402	291.1943	C18H28O3	45640.3	40288.9	27762.6
159	Avocadyne 1-acetate	JAKAZHIACKJNNB-UHFFFAOYSA-N	[M+Na]+	9.418	349.2345	C19H34O4	101846	183416	136117
160	h_92_Oxabolone	GXHBCWCMYVTJOW-DNBWYCQVSA-N	[M+H]+	9.512	291.1931	C18H26O3	46802.5	55528.9	34992.9
161	(Ent-7alpha)-7-Hydroxy-8(14),15-pimaradien-19-oic acid	PLKOJNUQWAKPNC-UHFFFAOYSA-N	[M+Na]+	9.517	341.2062	C20H30O3	215550	188104	214718
162	9-Hydroxy-10E,12Z-octadecadienoic acid	NPDSHTNEKLQQIJ-ZJHFMPGASA-N	[M-H]-	9.519	295.2279	C18H32O3	4.69461e+06	3.19455e+06	4.13149e+06
163	gamma-Linolenic acid	VZCCETWTMQHEPK-QNEBEIHSSA-N	[M-H]-	9.531	277.2142	C18H30O2	66185.3	38537.7	47089.2
164	Ent-kauran-17,19-dioic acid	HITLMPHPGUZLGI-UHFFFAOYSA-N	[M-H]-	9.593	333.2060	C20H30O4	33034.4	20382	17543.2
165	Curdione	KDPFMRXIVDLQKX-ISGXEFFDSA-N	[M+H]+	9.617	237.1851	C15H24O2	43656.7	67462.5	59560.9
166	Dihydroartemisinic acid	JYGAZEJXUVDYHI-DGTMBMJNSA-N	[M-H]-	9.620	235.1685	C15H24O2	67528.7	104101	101460
167	Germacrone	CAULGCQHVOVVRN-SWZPTJTJSA-N	[M+H]+	9.629	219.1736	C15H22O	2.46551e+06	4.31648e+06	2.579e+06
168	3-Hydroxytetradecanoic acid	ATRNZOYKSNPPBF-UHFFFAOYSA-N	[M-H]-	9.674	243.1956	C14H28O3	194493	157310	106616
169	Steviol	QFVOYBUQQBFCRH-VQSWZGCSSA-N	[M+H]+	9.675	319.2231	C20H30O3	181189	193329	152773
170	Trichoverrol A	QFKRKMXPKBHGGO-OYWHZMLYSA-N	[M+Na]+	9.752	443.2059	C23H32O7	8009.24	11480.5	16365.6
171	9,10-Epoxystearic acid	IMYZYCNQZDBZBQ-UHFFFAOYSA-N	[M-H]-	9.781	297.2430	C18H34O3	490235	198178	212005
172	Selina-4(14),7(11)-diene-9-ol;[1S-(1alpha,4abeta,8aalpha)]-Decahydro-8a-methyl-5-methylene-3-(1-methylethylidene)-1-naphthalenol	KIWHFBIBAJSYHN-JCUKGLBFNA-N	[M+H-H2O]+	9.865	203.1779	C15H24O	87292.4	100118	87154.3
173	Talatisamine	BDCURAWBZJMFIK-DESHLTLPSA-N	[M+H]+	9.876	422.2886	C24H39NO5	118031	91940.1	55400.3
174	(2-Hydroxy-3-octadeca-6,9,12-trienoyloxypropyl) 2-(trimethylazaniumyl)ethyl phosphate	MRTUWVDDQVMUCR-UHFFFAOYSA-N	[M+H]+	9.878	518.3241	C26H48NO7P	21208.2	39436.4	112584
175	[2-Hydroxy-3-[3,4,5-trihydroxy-6-[[3,4,5-trihydroxy-6-(hydroxymethyl)oxan-2-yl]oxymethyl]oxan-2-yl]oxypropyl] octadeca-9,12,15-trienoate	MPSGDHOYFIUPSO-UHFFFAOYSA-N	[M+HCOO]-	9.892	721.3682	C33H56O14	14350.3	1345.41	10867.7
176	12-Hydroxyoctadec-9-enoic acid	WBHHMMIMDMUBKC-UHFFFAOYSA-N	[M-H]-	9.914	297.2424	C18H34O3	143687	134902	148992
177	Neoline/Bullatine B	XRARAKHBJHWUHW-SMCICNQZSA-N	[M+H]+	9.941	438.2818	C24H39NO6	36520.1	29070.5	19373
178	Leukotriene B4	VNYSSYRCGWBHLG-AMOLWHMGSA-N	[M-H]-	9.986	335.2173	C20H32O4	21819.8	18238.7	15762.8
179	Octadecanedioic acid	BNJOQKFENDDGSC-UHFFFAOYSA-N	[M-H]-	9.988	313.2369	C18H34O4	131173	78614.4	69901
180	(2E,4E)-N-(2-Methylpropyl)dodeca-2,4-dienamide	BBRMJCAPNGJKEM-AQASXUMVSA-N	[M+H]+	9.997	252.2312	C16H29NO	52765.7	57908.8	61939.8
181	Phosphatidylcholine lyso 18:3	JPMIFOSJPGRLCB-IHDWIWDKSA-N	[M-CH3]-	10.003	502.2927	C26H48NO7P	4544.61	2138.59	9399.2
182	(2-Hydroxy-3-octadeca-9,12,15-trienoyloxypropyl) 2-(trimethylazaniumyl)ethyl phosphate	WKQNRCYKYCKESD-UHFFFAOYSA-N	[M+HCOO]-	10.051	562.3130	C26H48NO7P	5467.8	6816.29	26382.6
183	Diosgenin	WQLVFSAGQJTQCK-VKROHFNGSA-N	[M+H]+	10.079	415.3204	C27H42O3	62830	80129	43967.1
184	(R)-2-Hydroxystearic acid	KIHBGTRZFAVZRV-QGZVFWFLSA-N	[M-H]-	10.131	299.2563	C18H36O3	85402.9	65481.2	74095.6
185	13-Hydroxy-7,14-labdadien-6-one	SGKBPTZDIUXCMW-LWCVALJOSA-N	[M+H]+	10.141	305.2492	C20H32O2	39111.1	87591.1	53216.7
186	3-(Hexopyranosyloxy)-2-hydroxypropyl ester, (9Z,12Z,15Z)-9,12,15-octadecatrienoic acid	HUSISCNTLUEZCN-PDBXOOCHSA-N	[M+FA-H]-	10.153	559.3138	C27H46O9	33246.9	10008.7	31123.5
187	3alpha,17beta-Dihydroxy-5alpha-androstane	CBMYJHIOYJEBSB-UHFFFAOYSA-N	[M+H]+	10.185	293.2481	C19H32O2	578040	685324	852367
188	7-Hydroxy-4-[(3Z)-5-hydroxy-3-methyl-3-penten-1-yl]-4a,8,8-trimethyl-3-methylenedecahydro-2-naphthalenyl beta-D-mannopyranoside	JECOCDKQCZSANH-RFKAOMIISA-N	[M+Na]+	10.192	507.2903	C26H44O8	87395.8	209200	74209.4
189	(2-Hydroxy-3-octadeca-9,12-dienoyloxypropyl) 2-(trimethylazaniumyl)ethyl phosphate	SPJFYYJXNPEZDW-UHFFFAOYSA-N	[M+HCOO]-	10.289	564.3262	C26H50NO7P	3881.72	1513.69	10587.3
190	Canrenone	UJVLDDZCTMKXJK-AFDHUMPMSA-N	[M-H]-	10.294	339.1985	C22H28O3	50862.1	19090.3	46898
191	2-Palmitoylglycerol	BBNYCLAREVXOSG-UHFFFAOYSA-N	[M+H]+	10.308	331.2820	C19H38O4	61927.1	41804	33333
192	MGMG 18:3	HUSISCNTLUEZCN-IUQGRGSQSA-N	[M+HCOO]-	10.386	559.3097	C27H46O9	110490	45300.7	89132.7
193	1-Pentadecanoyl-sn-glycero-3-phosphocholine	RJZVWDTYEWCUAR-JOCHJYFZSA-N	[M+H]+	10.397	482.3225	C23H48NO7P	21640.3	31346.9	87516.2
194	Tridecanoic acid	SZHOJFHSIKHZHA-UHFFFAOYSA-N	[M-H]-	10.402	213.1848	C13H26O2	43384.2	53222.7	61840.4
195	Octadeca-2,4,9-trien-6-yne-1,18-diol	YZQVZNIBOPZYDK-UTKXXTPHSA-N	[M+H-H2O]+	10.414	259.2051	C18H28O2	127623	94908.9	69569.6
196	[3-[2-Aminoethoxy(hydroxy)phosphoryl]oxy-2-hydroxypropyl] octadeca-9,12-dienoate	DBHKHNGBVGWQJE-UHFFFAOYSA-N	[M-H]-	10.458	476.2741	C23H44NO7P	19422.1	7197.34	29482.4
197	2-Monomyristin	TVIMZSOUQXNWHO-UHFFFAOYSA-N	[M+H]+	10.470	303.2528	C17H34O4	54402	50165.5	51141.2
198	8-Hydroxy-9,10-epoxystearic acid	GQEOLYBERRZZCE-UHFFFAOYSA-N	[M-3H2O+H]+	10.473	261.2196	C18H34O4	454933	425159	471040
199	AgelasineE/F	PPCBHTAMQFLZHZ-NKVRVIBCSA-N	[M]+	10.521	422.3231	[C26H40N5]+	49268.4	40095.6	52789.2
200	Linolenic acid	DTOSIQBPPRVQHS-PDBXOOCHSA-N	[M+H]+	10.542	279.2295	C18H30O2	379316	468802	290442
201	1-Palmitoylphosphatidylcholine	ASWBNKHCZGQVJV-UHFFFAOYSA-N	[M+HCOO]-	10.576	540.3283	C24H50NO7P	3743.28	3002.87	17693.9
202	Paxisterol	WUKYEOQJBJKFPH-FWHMDRLRSA-N	[M+H]+	10.598	443.3129	C28H42O4	374008	805058	244243
203	PI(16:0/0:0)	UOXRPRZMAROFPH-IESLQMLBSA-N	[M-H]-	10.613	571.2926	C25H49O12P	209202	135013	233973
204	Avocadene 2-acetate	LUIGTZGBXWZJAX-UHFFFAOYSA-N	[M-H2O+H]+	10.630	311.2578	C19H36O4	77986	71444.1	75850.1
205	19-Norandrosterone	UOUIARGWRPHDBX-CQZDKXCPSA-N	[M-H2O+H]+	10.644	259.2033	C18H28O2	59748.2	135531	52941.5
206	FA 15:1	DJCQJZKZUCHHAL-UHFFFAOYSA-N	[M-H]-	10.664	239.2021	C15H28O2	239206	203264	204662
207	Peiminine	IQDIERHFZVCNRZ-KQMSGKEBSA-N	[M+H]+	10.719	430.3313	C27H43NO3	42058.5	81104.2	158755
208	Methyl jasmonate	GEWDNTWNSAZUDX-WQMVXFAESA-N	[M-H]-	10.722	223.1313	C13H20O3	19798.5	30796.7	24026.8
209	Phosphatidylcholine lyso 16:0	NEGQHKSYEYVFTD-UHFFFAOYSA-N	[M-CH3]-	10.726	480.3090	C24H50NO7P	20744.6	18376.1	67113.5
210	FA 18:2;O	UKRXAPMQXXXXTD-UHFFFAOYSA-N	[M-H]-	10.739	295.2277	C18H32O3	36979.9	54212.8	45781.6
211	8-hydroxyoctadeca-9,12,15-trienoic acid	NFIYYIXFARWVBH-UHFFFAOYSA-N	[M-H]-	10.740	293.2086	C18H30O3	150038	177035	181729
212	2-Azaniumylethyl (3-hexadecanoyloxy-2-hydroxypropyl) phosphate	YVYMBNSKXOXSKW-UHFFFAOYSA-N	[M-H]-	10.740	452.2738	C21H44NO7P	6284.59	14702.5	63050.9
213	1-Hexadecanoyl-sn-glycero-3-phosphoethanolamine	YVYMBNSKXOXSKW-HXUWFJFHSA-N	[M+H]+	10.741	454.2938	C21H44NO7P	19257.8	37548.7	77564
214	1-Oleoylglycerophosphoinositol	UGDOFRYHDCDVHD-GFMLYYSJSA-N	[M-H]-	10.742	597.3012	C27H51O12P	34476.5	10355.5	42165
215	h_266_Oxandrolone_m3	CCCXHTHETXUUDU-REBFHUNPSA-N	[M+H]+	10.805	305.2111	C19H28O3	39225.6	32045.6	33885.4
216	Tetradecanoylcarnitine	PSHXNVGSVNEJBD-LJQANCHMSA-N	[M+H]+	10.817	372.3111	C21H41NO4	530009	462465	501282
217	(2-Hydroxy-3-octadec-9-enoyloxypropyl) 2-(trimethylazaniumyl)ethyl phosphate	YAMUFBLWGFFICM-UHFFFAOYSA-N	[M+HCOO]-	10.829	566.3447	C26H52NO7P	16085.1	5122.98	43625
218	Phosphatidylcholine lyso 18:1	WZSWWJLIQCVBRG-ZCXUNETKSA-N	[M-CH3]-	10.830	506.3216	C26H52NO7P	8893.38	1457.82	18670.4
219	2-Azaniumylethyl (2-hydroxy-3-octadec-9-enoyloxypropyl) phosphate	PYVRVRFVLRNJLY-UHFFFAOYSA-N	[M-H]-	10.839	478.2934	C23H46NO7P	10882.2	2779.4	13206.5
220	2-[(2R,4As,8S,8aS)-8-[2-[(4aS,7R,8aR)-7-(1-carboxyethenyl)-1-hydroxy-4a-methyl-2-oxo-6,7,8,8a-tetrahydro-5H-naphthalen-1-yl]ethyl]-4a-methyl-7-oxo-1,2,3,4,8,8a-hexahydronaphthalen-2-yl]prop-2-enoic acid	BSSWIRVAMSGQMG-RTTXQYISSA-N	[M+Na]+	10.858	533.2499	C30H38O7	155700	41053.9	10072
221	Estradiol	VOXZDWNPVJITMN-ZBRFXRBCSA-N	[M+H]+	10.872	273.1839	C18H24O2	19614.4	84585.4	27492.7
222	Palmitic amide	HSEMFIZWXHQJAE-UHFFFAOYSA-N	[M+H]+	10.908	256.2637	C16H33NO	1.56092e+07	1.69086e+07	1.87834e+07
223	2-(4,4,9,13,14-Pentamethyl-3,7-dioxo-2,8,10,11,12,15,16,17-octahydro-1H-cyclopenta[a]phenanthren-17-yl)propanoic acid	OEUWSFOOMITSHN-UHFFFAOYSA-N	[M+H]+	10.921	401.2662	C25H36O4	2.40264e+06	1.10025e+06	2.08488e+06
224	trans-Vaccenic acid	UWHZIFQPPBDJPM-BQYQJAHWSA-N	[M-H]-	10.924	281.2475	C18H34O2	236498	106783	331302
225	Abietic acid	RSWGJHLUYNHPMX-ONCXSQPRSA-N	[M-H]-	10.932	301.2142	C20H30O2	16651.7	20842.4	17931.8
226	Peimisine	KYELXPJVGNZIGC-DABBFKJUSA-N	[M+H]+	10.966	428.3113	C27H41NO3	39043.9	107954	142292
227	4,4,8,10,14-Pentamethyl-17-(4,5,6-trihydroxy-6-methylheptan-2-yl)-2,5,6,7,9,15-hexahydro-1H-cyclopenta[a]phenanthrene-3,16-dione	PGQUPZCFLHXEHV-UHFFFAOYSA-N	[M-2H2O+H]+	10.971	451.3188	C30H46O5	27741.7	148042	81116.4
228	(2E)-3-Methyl-5-[(1S,8aS)-5,5,8a-trimethyl-2-methylenedecahydro-1-naphthalenyl]-2-pentenoic acid	JFQBNOIJWROZGE-YSNLAMCCSA-N	[M-H2O+H]+	10.982	287.2354	C20H32O2	56977.2	98933.1	33562.9
229	1-Heptadecanoyl-sn-glycero-3-phosphocholine	SRRQPVVYXBTRQK-XMMPIXPASA-N	[M+H]+	11.009	510.3546	C25H52NO7P	33364.3	47152.5	115763
230	Palmitoleic acid	SECPZKHBENQXJG-FPLPWBNLSA-N	[M-H]-	11.034	253.2163	C16H30O2	246505	272403	236617
231	Ecdysterone	NKDFYOWSKOHCCO-MQMWGCQISA-N	[M-3H2O+H]+	11.041	427.2798	C27H44O7	262921	106778	187096
232	(1S,4S,9S,10R,13R)-5,9-Dimethyl-14-methylidenetetracyclo[11.2.1.01,10.04,9]hexadecane-5-carboxylic acid	NIKHGUQULKYIGE-ADPGWCSISA-N	[M+Na]+	11.056	325.2108	C20H30O2	246812	202180	164523
233	FA 18:0;O	KIHBGTRZFAVZRV-UHFFFAOYSA-N	[M-H]-	11.057	299.2565	C18H36O3	273343	190129	199470
234	Pentadecanoic acid	WQEPLUUGTLDZJY-UHFFFAOYSA-N	[M-H]-	11.057	241.2151	C15H30O2	334971	434281	421593
235	Peimine	IUKLSMSEHKDIIP-BZMYINFQSA-N	[M+Na]+	11.059	454.3292	C27H45NO3	10230.4	27887.6	48225.3
236	FA 18:1;O	JEXIZLHRWZNJIX-UHFFFAOYSA-N	[M-H]-	11.062	297.2433	C18H34O3	57309.1	64407.9	62443.4
237	FA 18:3;2O	VWKNCZXDXPBMJN-UHFFFAOYSA-N	[M-H]-	11.062	309.2044	C18H30O4	59917.9	70071.2	71546.5
238	Heptadecanoic acid	KEMQGTRYUADPNZ-UHFFFAOYSA-N	[M-H]-	11.066	269.2459	C17H34O2	29299.9	34005.5	56401.8
239	Glyceryl monooleate	RZRNAYUHWVFMIP-KTKRTIGZSA-N	[M+H]+	11.067	357.2979	C21H40O4	83954.2	64727.8	92323.4
240	Glyceryl palmitate	QHZLMUACJMDIAE-UHFFFAOYSA-N	[M+NH4]+	11.079	348.3101	C19H38O4	358094	347500	369230
241	FA 22:1;2O	UBHSEJBILMDXFU-UHFFFAOYSA-N	[M-H]-	11.086	369.3033	C22H42O4	64617.4	44092.3	48935.8
242	Hyodeoxycholic acid	DGABKXLVXPYZII-SIBKNCMHSA-N	[M-H]-	11.087	391.2846	C24H40O4	18924.1	11898.2	13357.8
243	Palmitic acid	IPCSVZSSVZVIGE-UHFFFAOYSA-N	[M-H]-	11.089	255.2309	C16H32O2	1.1927e+06	1.11431e+06	1.4805e+06
244	5-[(1S,4aS,8aS)-Decahydro-5,5,8a-trimethyl-2-methylene-1-naphthalenyl]-3-methyl-, (2E)-2-penten-1-ol	NERNKRPBSOBEHC-PTNGSMBKSA-N	[M-H2O+H]+	11.105	273.2552	C20H34O	37557.3	60430.5	32277.1
245	1-Stearoyl-sn-glycero-3-phosphocholine	IHNKQIMGVNPMTC-RUZDIDTESA-N	[M+H]+	11.142	524.3685	C26H54NO7P	21184	22770.6	44514.5
246	Medicagenic acid	IDGXIXSKISLYAC-WNTKNEGGSA-N	[M-H]-	11.201	501.3227	C30H46O6	8569.55	1042.77	5451.88
247	FA 20:3	AHANXAKGNAKFSK-UHFFFAOYSA-N	[M-H]-	11.245	305.2489	C20H34O2	171495	149430	153366
248	2-Hydroxydocosanoic acid	RPGJJWLCCOPDAZ-UHFFFAOYSA-N	[M-H]-	11.256	355.3188	C22H44O3	35224.4	17530	20846.2
249	7alpha,12alpha-Dihydroxy-3-oxo-5alpha-cholan-24-oic Acid	OEKUSRBIIZNLHZ-DXTOHYNYSA-N	[M-2H2O+H]+	11.265	371.2584	C24H38O5	461684	474148	255312
250	Enoxolone	MPDGHEJMBKOTSU-YKLVYJNSSA-N	[M+H]+	11.279	471.3416	C30H46O4	230544	283250	284490
251	FA 19:2	BFXHARLBAGKNRH-UHFFFAOYSA-N	[M-H]-	11.304	293.2475	C19H34O2	420313	425256	449711
252	FA 20:4	HQPCSDADVLFHHO-UHFFFAOYSA-N	[M-H]-	11.315	303.2343	C20H32O2	32157.5	31940.7	36574.8
253	FA 16:0;2O	JGHSBPIZNUXPLA-UHFFFAOYSA-N	[M-H]-	11.317	271.2281	C16H32O3	141939	123683	98047.2
254	Erucamide	UAUDZVJPLUQNMU-KTKRTIGZSA-N	[M+H]+	11.340	338.3399	C22H43NO	373165	492404	385158
255	2,4,12-Octadecatrienoic acid isobutylamide	PCWWIOUZYOPZHT-VBUSEHTESA-N	[M+H]+	11.347	334.3091	C22H39NO	160700	164084	225685
256	2-Oahsa	XHLKZBFZGPVOIC-ZPHPHTNESA-N	[M-H]-	11.385	563.5042	C36H68O4	14122.8	5562.88	8541.76
257	(2S,3R,5R,10R,13R,14S,17R)-17-[(2S,3R)-3,6-Dihydroxy-6-methylheptan-2-yl]-2,3,14-trihydroxy-10,13-dimethyl-2,3,4,5,9,11,12,15,16,17-decahydro-1H-cyclopenta[a]phenanthren-6-one	UPEZCKBFRMILAV-DBDKQAFGSA-N	[M-2H2O+H]+	11.419	429.2990	C27H44O6	2.25859e+06	1.02727e+06	1.96659e+06
258	Methyl 4-[(3R,5R,10S,12S,13R)-3,12-dihydroxy-10,13-dimethyl-2,3,4,5,6,7,8,9,11,12,14,15,16,17-tetradecahydro-1H-cyclopenta[a]phenanthren-17-yl]pentanoate	ZHUOOEGSSFNTNP-HWAYZWBCSA-N	[M+H]+	11.419	407.3156	C25H42O4	1.68417e+07	7.32063e+06	1.46577e+07
259	Madecassic acid	PRAUVHZJPXOEIF-UHFFFAOYSA-N	[M-H]-	11.426	503.3375	C30H48O6	22731.2	17927.4	20928.5
260	Myristic acid	TUNFSRHWOTWDNC-UHFFFAOYSA-N	[M-H]-	11.427	227.2002	C14H28O2	143361	124846	220235
261	FA 20:0;2O	CPLYLXYEVLGWFJ-UHFFFAOYSA-N	[M-H]-	11.482	327.2893	C20H40O3	54273.2	22372	27767
262	FA 20:2	XSXIVVZCUAHUJO-UHFFFAOYSA-N	[M-H]-	11.509	307.2647	C20H36O2	168042	133378	148138
263	Ergosterol peroxide	VXOZCESVZIRHCJ-KGHQQZOUSA-N	[M+H]+	11.543	429.3354	C28H44O3	309479	227221	216801
264	Glyceryl monostearate	VBICKXHEKHSIBG-UHFFFAOYSA-N	[M+H]+	11.550	359.3154	C21H42O4	6.78643e+06	6.38595e+06	7.37312e+06
265	Methyl heptadecanoate	HUEBIMLTDXKIPR-UHFFFAOYSA-N	[M-H]-	11.551	283.2638	C18H36O2	964775	718478	877190
266	Maslinic acid	MDZKJHQSJHYOHJ-UHFFFAOYNA-N	[M-H]-	11.578	471.3434	C30H48O4	10584	5696.45	6399.94
267	22-Hydoxy-2-hopen-1-one	YLKHZBZGHNOEES-LISTXKHRSA-N	[M+H]+	11.581	441.3725	C30H48O2	155618	153104	116943
268	Docosa-4,15-dien-1-yn-3-ol	HEXQBSKJVUFXNG-RGGHYAJCNA-N	[M+NH4]+	11.596	336.3264	C22H38O	800474	767532	1.19816e+06
269	FA 19:1	YOKHLRHWEXTWJR-UHFFFAOYSA-N	[M-H]-	11.599	295.2639	C19H36O2	451420	474474	503626
270	FA 24:0;2O	MSUOLNSQHLHDAS-UHFFFAOYSA-N	[M-H]-	11.635	383.3516	C24H48O3	22002.9	11258.1	16986.4
271	Quillaic acid	MQUFAARYGOUYEV-UAWZMHPWSA-N	[M-H]-	11.643	485.3261	C30H46O5	26564.7	5125.55	16282
272	FA 21:0;2O	DHCJPXKWDPRJAX-UHFFFAOYSA-N	[M-H]-	11.663	341.3063	C21H42O3	66404.6	31289	27128.8
273	(5xi,9xi)-Beyer-15-en-18-ol	CIGQQQTZOIDQQR-SGWMQEFOSA-N	[M-H2O+H]+	11.708	271.2415	C20H32O	44662.6	68130	54013.9
274	Glabrolide	SSHDNSCEQSPWIM-FVTWEACWSA-N	[M+H]+	11.739	469.3273	C30H44O4	316810	131606	77376.5
275	3-{7-[5-(1-hydroxyhenicosa-4,8-dien-1-yl)oxolan-2-yl]heptyl}-5-methyl-5H-furan-2-one	FGFWSFXBCSXBEY-MLPZMSAMNA-N	[M+H]+	11.745	573.4822	C37H64O4	136612	161299	179373
276	Boldenone_Undecylenate	AHMMSNQYOPMLSX-KEZAGTACSA-N	[M+H]+	11.746	453.3315	C30H44O3	383930	405541	408696
277	(2S,4As,6aS,6bR,10S,12aS,14bS)-10-hydroxy-2,4a,6a,6b,9,9,12a-heptamethyl-13-oxo-3,4,5,6,6a,7,8,8a,10,11,12,14b-dodecahydro-1H-picene-2-carboxylic acid	MPDGHEJMBKOTSU-IYTIXWHISA-N	[M+H]+	11.759	471.3440	C30H46O4	370881	206366	171830
278	17(21)-Hopen-6-one	OZFAGHUNGAZEMO-VKNUIDEPSA-N	[M+H]+	11.783	425.3743	C30H48O	122477	151947	159106
279	FA 20:1	BITHHVVYSMSWAG-UHFFFAOYSA-N	[M-H]-	11.786	309.2779	C20H38O2	507243	362245	397816
280	Nakijiquinone H	UOJQVKJSJVULOG-UHFFFAOYSA-N	[M+H]+	11.821	457.3278	C26H40N4O3	651835	214948	439359
281	17-[(E)-3,6-dihydroxy-6-methylhept-4-en-2-yl]-3-hydroxy-4,4,9,13,14-pentamethyl-1,2,3,8,10,11,12,15,16,17-decahydrocyclopenta[a]phenanthren-7-one	MMQUESDXUKYFEN-OUKQBFOZSA-N	[M+H]+	11.830	473.3586	C30H48O4	171436	76198	91579.6
282	[5-(2-Hydroxy-2,5,5,8a-tetramethyl-3,4,4a,6,7,8-hexahydro-1H-naphthalen-1-yl)-3-methylpentyl] acetate	NZKLGQRMNDHSPV-UHFFFAOYSA-N	[M-H2O+H]+	11.832	335.2939	C22H40O3	52248.7	120937	63503.5
283	(6a)-21,21-O-Dihydroophiobolin G	GUXDHNIKRQCWIE-WMZUYDDLSA-N	[M-H2O+H]+	11.837	351.2690	C25H36O2	78544.8	44928.7	57211.5
284	{5-[2-(5-ethoxyoxolan-3-yl)ethyl]-5,6,8a-trimethyl-3,4,4a,6,7,8-hexahydronaphthalen-1-yl}methanol	FBKNZLADDYQBKT-IBVAOTLFNA-N	[M+H]+	11.849	351.2889	C22H38O3	88461.5	24698.6	58165.7
285	N-(2-Phenylethyl)hexadecanamide	SBXFNAPGWOTRJF-UHFFFAOYSA-N	[M+H]+	11.865	360.3224	C24H41NO	1.23362e+06	1.23944e+06	1.62626e+06
286	Asiatic acid	JXSVIVRDWWRQRT-DXNSERCBSA-N	[M-H]-	11.868	487.3362	C30H48O5	8594.72	947.737	3440.86
287	Vitamin D3	QYSXJUFSXHHAJI-YRZJJWOYSA-N	[M+H]+	11.922	385.3458	C27H44O	120550	161829	110066
288	FA 19:0	ISYWECDDZWTKFF-UHFFFAOYSA-N	[M-H]-	11.929	297.2793	C19H38O2	153086	170309	177541
289	Artemisinic acid	PLQMEXSCSAIXGB-SAXRGWBVSA-N	[M+H]+	11.930	235.1678	C15H22O2	77515.1	48427.5	54867.9
290	(2R)-1-(5-Hydroxy-3-methylpentyl)-2,5,5,8a-tetramethyldecahydro-2-naphthalenol	MCHQEVJMCLOQAZ-AKMRJOLWSA-N	[M-H2O+H]+	11.968	293.2824	C20H38O2	47830.2	104869	76026.3
291	(6beta,22E)-6-Hydroxystigmasta-4,22-dien-3-one	FFKIQLXJMQUBQZ-CMDGGOBGNA-N	[M+H]+	11.973	427.3549	C29H46O2	403192	621280	421941
292	Stigmasterol	HCXVJBMSMIARIN-PHZDYDNGSA-N	[M+H]+	11.978	413.3758	C29H48O	119505	149819	102017
293	2a-Acetoxy-3,22-stictandione	GSRPBBFLBACVKY-AJWNXJQWSA-N	[M+H]+	11.979	499.3770	C32H50O4	122183	164019	104417
294	PI 36:5	FQGSWQFJOVVRRB-LPHKCNJWSA-N	[M-H]-	11.981	855.5021	C45H77O13P	1790.82	2379.26	9780.85
295	Topsentisterol A2	ZCQZIDOFCDVBNA-WDTQPNHXNA-N	[M+H]+	11.982	445.3672	C29H48O3	3.89306e+06	9.6024e+06	5.9187e+06
296	PG 36:4	AKWGRDPPGYFWIW-MAZCIEHSSA-N	[M-H]-	12.017	769.5129	C42H75O10P	4202.87	1245.77	2233.23
297	6-{9a,11a-dimethyl-1H,2H,3H,3aH,3bH,4H,8H,9H,9bH,10H,11H-cyclopenta[a]phenanthren-1-yl}-3-ethyl-2-methylheptane	ICCTZARHLGPHMT-AVTHQIONNA-N	[M+H]+	12.021	397.3806	C29H48	243669	251293	213015
298	Echinenone	QXNWZXMBUKUYMD-QQGJMDNJSA-N	[M+H]+	12.045	551.4208	C40H54O	22304.7	95084	77211.4
299	14-(Hydroxymethyl)-5,9-dimethyltetracyclo[11.2.1.0~1,10~.0~4,9~]hexadecan-5-ol	LZAZGDZVFQSCFO-UHFFFAOYSA-N	[M+H]+	12.065	293.2459	C19H32O2	55295.9	82749.1	62674.4
300	PG 30:0	ZAXBYLHGBBMAAY-UHFFFAOYSA-N	[M-H]-	12.075	693.4547	C36H71O10P	53343.8	54685.6	45897.2
301	Ginsenoside F3	HJRVLGWTJSLQIG-UHFFFAOYNA-N	[M+FA-H]-	12.077	815.4747	C41H70O13	12706.3	17718.8	39386.9
302	Soyasaponin Ba	WFRQIKSNAYYUJZ-UHFFFAOYNA-N	[M+H]+	12.085	959.5410	C48H78O19	2717.87	3531.5	17272.2
303	22-Hydroxy-6-hopanone	MAVUFYZBQWGXHD-GZTHSXTLSA-N	[M+H]+	12.086	443.3854	C30H50O2	86081.9	79191.2	87036.5
304	(1S,2R,4As,6aS,6bR,10S,12aR)-10-hydroxy-1,2,6a,6b,9,9,12a-heptamethyl-2,3,4,5,6,6a,7,8,8a,10,11,12,13,14b-tetradecahydro-1H-picene-4a-carboxylic acid	WCGUUGGRBIKTOS-POPPTPIPSA-N	[M-H]-	12.106	455.3492	C30H48O3	5733.62	6041.08	2505.94
305	Ginsenoside Rg5	NJUXRKMKOFXMRX-UHFFFAOYNA-N	[M-H]-	12.140	765.4783	C42H70O12	1969.12	2927.37	6744.92
306	FA 23:0;2O	JZWLIRVAYJRWLN-UHFFFAOYSA-N	[M-H]-	12.143	369.3357	C23H46O3	19967	3395.13	4365.37
307	PE 36:3	GKAFCSRKMWFPSJ-RQOIEFAZSA-N	[M-H]-	12.145	740.5252	C41H76NO8P	31564.9	10528.9	20402.1
308	PG 34:2	ATBOMIWRCZXYSZ-BCTRXSSUSA-N	[M-H]-	12.151	745.5013	C40H75O10P	9043.11	4821.9	8969.47
309	Fucosterol	OSELKOCHBMDKEJ-UHFFFAOYSA-N	[M+H-H2O]+	12.196	395.3676	C29H48O	510194	464958	475414
310	Heneicosanoic acid	CKDDRHZIAZRDBW-UHFFFAOYSA-N	[M-H]-	12.269	325.3101	C21H42O2	182266	158003	130789
311	Dehydroeburicoic acid	ONFPYGOMAADWAT-RBXKNRCSNA-N	[M+H-H2O]+	12.270	451.3560	C31H48O3	120443	485442	512888
312	PI 34:2	BSNJSZUDOMPYIR-BCTRXSSUSA-N	[M-H]-	12.284	833.5189	C43H79O13P	51370	91089.8	310928
313	Methyl linoleate	WTTJVINHCBCLGX-NQLNTKRDSA-N	[M+H]+	12.286	295.2614	C19H34O2	76290.2	77740.6	68678.2
314	PI 36:3	MXJMOLQIXMJUEL-RQOIEFAZSA-N	[M-H]-	12.303	859.5305	C45H81O13P	3627.81	3080.65	20108.6
315	5|A-Androst-1-ene-3|A,17|A-diol	RZFGPAMUAXASRE-KHOSGYARSA-N	[M-2H2O+H]+	12.319	255.2088	C19H30O2	65318.9	63368.5	52395.7
316	Dipalmitoylphosphatidylglycerol	BIABMEZBCHDPBV-UHFFFAOYSA-N	[M-H]-	12.322	721.4994	C38H75O10P	2883.4	2312.61	4187.94
317	2-Alahpa	PWGAOWIRNDVXSV-SVNQLWEDSA-N	[M-H]-	12.334	531.4382	C34H60O4	5503.15	1523.95	1266.53
318	FA 26:0;2O	IFYDZTDBJZWEPK-UHFFFAOYSA-N	[M-H]-	12.407	411.3832	C26H52O3	19331.5	8108.98	6054.05
319	2,4-Dihydroxyheptadecyl acetate	ZBVKFVTUHVIICH-UHFFFAOYSA-N	[M-H2O+H]+	12.418	313.2711	C19H38O4	197265	391359	673017
320	Docosanoic acid	UKMSUNONTOPOIO-UHFFFAOYSA-N	[M-H]-	12.452	339.3274	C22H44O2	845661	534360	441294
321	Nervonic acid	GWHCXVQVJPWHRF-KTKRTIGZSA-N	[M-H]-	12.468	365.3388	C24H46O2	15005.1	6294.1	6674.81
322	5,5,9,14-tetramethyl-6-oxo-15-oxapentacyclo[11.3.1.01,10.04,9.014,16]heptadecan-7-yl hexadecanoate	NLEUGYLVAUVHNB-OCHPEJLTNA-N	[M+NH4]+	12.491	574.4794	C36H60O4	448543	869032	920839
323	PI 34:1	PDLAMJKMOKWLAJ-ZCXUNETKSA-N	[M-H]-	12.495	835.5310	C43H81O13P	8106.1	8544.88	49572.8
324	2-Lahpa	GYINRRUHPCQRDL-BCTRXSSUSA-N	[M-H]-	12.523	533.4555	C34H62O4	11743.2	2212.22	2095.39
325	PG 34:1	PAZGBAOHGQRCBP-ZCXUNETKSA-N	[M-H]-	12.547	747.5196	C40H77O10P	2425.04	3516.24	10076.1
326	PI 36:2	KZVRAFHIKMDULK-MLWYYCKJSA-N	[M-H]-	12.579	861.5541	C45H83O13P	1067.43	1532.79	12500.1
327	Soyacerebroside I	HOMYIYLRRDTKAA-HIMJKWBMSA-N	[M-H]-	12.610	712.5404	C40H75NO9	1.11148e+06	1.54213e+06	1.97016e+06
328	1,2-Dipalmitoyl-sn-glycerol 3-phosphate	PORPENFLTBBHSG-MGBGTMOVSA-N	[M-H]-	12.614	647.4670	C35H69O8P	2030.08	2590.64	3823.7
329	(1-Hexadecanoyloxy-3-phosphonooxypropan-2-yl) octadec-9-enoate	OPVZUEPSMJNLOM-UHFFFAOYSA-N	[M-H]-	12.640	673.4843	C37H71O8P	25704.2	36635.5	48477.7
330	Taraxasterol	XWMMEBCFHUKHEX-ZJJHUPNDSA-N	[M+H-H2O]+	12.643	427.3926	C30H50O	129775	163156	173506
331	Tricosanoic acid	XEZVDURJDFGERA-UHFFFAOYSA-N	[M-H]-	12.647	353.3400	C23H46O2	232848	193238	181993
332	PE 36:4	SSCDRSKJTAQNNB-MAZCIEHSSA-N	[M-H]-	12.648	738.5070	C41H74NO8P	353.228	684.655	3019.08
333	Vitamin E	GVJHHUAWPYXKBD-IEOSBIPESA-N	[M-H]-	12.695	429.3760	C29H50O2	559436	546957	1.07138e+06
334	3-{12-hydroxy-12-[5'-(1-hydroxydodecyl)-[2,2'-bioxolan]-5-yl]dodecyl}-5-methyl-5H-furan-2-one	VFGUSTAQETWXSD-CWBQBTCINA-N	[M+H-H2O]+	12.728	589.4814	C37H66O6	115968	102561	106754
335	Oleic acid	ZQPPMHVWECSIRJ-KTKRTIGZSA-N	[M-H]-	12.740	281.2482	C18H34O2	27920.7	22579.5	26660.3
336	Linoleic acid	OYHQOLUKZRVURQ-HZJYTTRNSA-N	[M-H]-	12.809	279.2300	C18H32O2	54507.3	47223.6	71168
337	12,19,20-Trihydroxy-14-methylenegeranylnerol	GNDMMQFAFXCKOZ-HQNHMHSFNA-N	[M+H-H2O]+	12.854	337.2719	C21H38O4	617200	582256	614674
338	Tetracosanoic acid	QZZGJDVWLFXDLK-UHFFFAOYSA-N	[M-H]-	12.861	367.3565	C24H48O2	222158	183429	178810
339	Linolenic acid ethyl ester	JYYFMIOPGOFNPK-XSHSMGBESA-N	[M+H]+	12.895	307.2615	C20H34O2	32912.7	33963	29026.1
340	PE 36:2	YDTWOEYVDRKKCR-MLWYYCKJSA-N	[M-H]-	12.919	742.5405	C41H78NO8P	277.74	444.49	6238.67
341	13'-Hydroxy-alpha-tocopherol	URYLCCKXLNXSRS-XIRVVSDESA-N	[M+H-H2O]+	12.921	429.3713	C29H50O3	5.52263e+06	7.76684e+06	1.14703e+07
342	PE 34:2	HBZNVZIRJWODIB-BCTRXSSUSA-N	[M-H]-	12.923	714.5039	C39H74NO8P	467.467	1470.68	8792.12
343	Fecosterol	SLQKYSPHBZMASJ-QVQVRJIHNA-N	[M+H]+	12.927	399.3601	C28H46O	126040	118929	156983
344	Lupenone	GRBHNQFQFHLCHO-FVLNLSKLSA-N	[M+H]+	12.951	425.3762	C30H48O	170488	172921	173588
345	3-{7-[5-(1-hydroxynonadec-4-en-1-yl)oxolan-2-yl]heptyl}-5-methyl-5H-furan-2-one	RLULTXPVFIKVJD-WIGRTZCBNA-N	[M+H]+	12.967	547.4707	C35H64O4	159848	121102	127732
346	Vitamin E acetate	ZAKOWWREFLAJOT-UHFFFAOYSA-N	[M+H]+	13.069	473.3987	C31H52O3	750191	854892	1.34973e+06
347	PA(16:0/18:1)	OPVZUEPSMJNLOM-QEJMHMKOSA-N	[M-H]-	13.087	673.4752	C37H71O8P	3196.5	3587.33	3891
348	Pentacosanoic acid	MWMPEAHGUXCSMY-UHFFFAOYSA-N	[M-H]-	13.089	381.3776	C25H50O2	17845.3	18097	16769.6
349	alpha-Spinasterol	JZVFJDZBLUFKCA-FXIAWGAOSA-N	[M+H-H2O]+	13.147	395.3660	C29H48O	72207.5	81671.8	75553.5
350	Vitamin D2	VERALBDTRFBBCN-UHFFFAOYSA-N	[M+H]+	13.166	397.3465	C28H44O	61495	64799.3	56386.5
351	Campesterol	SGNBVLSWZMBQTH-PODYLUTMSA-N	[M+H-H2O]+	13.177	383.3651	C28H48O	85035.5	103831	97495.4
352	2,3-Dihydroxypropyl tetradecanoate	DCBSHORRWZKAKO-UHFFFAOYSA-N	[M-H2O+H]+	13.305	285.2388	C17H34O4	56300.7	64176.9	67346.5
353	Stearic acid	QIQXTHQIDYTFRH-UHFFFAOYSA-N	[M-H]-	13.310	283.2640	C18H36O2	139910	104533	110628
354	Isobutyryl CoA	AEWHYWSPVRZHCT-NNYIDDMCSA-N	[M+H]+	13.330	838.6340	C25H42N7O17P3S	21637.1	29053.8	26420.2
355	(3beta)-28-Norlup-20(29)-ene-3,17-diol	QMYGTTSPVRKRJP-UUORKCOBNA-N	[M+H-H2O]+	13.407	411.3599	C29H46O	234129	170964	172305
356	7,7',8,8',11,11',12,12'-Hexahydro-y,y-Carotene	OVSVTCFNLSGAMM-OUOOUFEBSA-N	[M+H]+	13.482	543.4881	C40H62	53759.7	97202.5	106502
357	Pregnadienol	AXSZNOPJKXHJAB-VSKKVOLANA-N	[M+H-H2O]+	13.678	283.2392	C21H32O	26498.1	35372.9	35106.4
358	6-{5a,11-dimethyl-1H,2H,3H,4H,5H,6H,7H,8H,9H,9aH-cyclopenta[a]phenanthren-1-yl}-2,3-dimethylheptane	RZLBBMDTYXMEEP-BBCOKDAQNA-N	[M+H]+	13.679	381.3481	C28H44	53987.1	73655.4	71545.1
359	Euphol	CAHGCLMLTWQZNJ-UHFFFAOYSA-N	[M+H-H2O]+	13.685	409.3794	C30H50O	94117.5	108706	89216.8
360	Methyl 18-(hexadecanoyloxy)octadec-9-enoate	RIJDLOIIODLITF-KHPPLWFESA-N	[M+H]+	13.926	551.4997	C35H66O4	179941	170446	277178
Amines
1	Hexa(methoxymethyl)melamine	BNCADMBVWNPPIZ-UHFFFAOYSA-N	[M+Na]+	4.537	413.2119	C15H30N6O6	41985.3	85127.5	128576
2	Dioctylamine	LAWOZCWGWDVVSG-UHFFFAOYSA-N	[M+H]+	5.134	242.2823	C16H35N	261944	245572	260917
3	2-Aminooctadecane-1,3,4-triol	AERBNCYCJBRYDG-UHFFFAOYSA-N	[M+H]+	8.310	318.2990	C18H39NO3	8.93792e+06	7.49855e+06	7.75856e+06
4	C17-Sphinganine	KFQUQCFJDMSIJF-UHFFFAOYSA-N	[M+H]+	8.884	288.2887	C17H37NO2	789217	871153	1.06603e+06
5	N-(2-Hydroxyethyl)tetradecanamide	JHIXEZNTXMFXEK-UHFFFAOYSA-N	[M+H]+	8.973	272.2576	C16H33NO2	235202	259176	257247
6	Sphinganine	OTKJDMGTUTTYMP-ZWKOTPCHSA-N	[M+H]+	9.407	302.3067	C18H39NO2	2.41522e+06	2.98819e+06	3.13773e+06
7	2-Aminooctadec-8-ene-1,3,4-triol	CQKNELOTFUSOTP-UHFFFAOYSA-N	[M+H]+	9.530	316.2831	C18H37NO3	30823.2	154158	117046
8	Phytosphingosine	AERBNCYCJBRYDG-KSZLIROESA-N	[M+H]+	10.012	318.2999	C18H39NO3	126745	261460	194647
9	Sphingosine	WWUZIQQURGPMPG-KRWOKUGFSA-N	[M+H]+	10.201	300.2875	C18H37NO2	18954.6	27020.2	24887.2
10	alpha-Linolenoyl ethanolamide	HBJXRRXWHSHZPU-PDBXOOCHSA-N	[M+H]+	10.209	322.2729	C20H35NO2	79273.8	419362	184695
11	N-(2-Hydroxyethyl)icosanamide	AUJVQJHODMISJP-UHFFFAOYSA-N	[M+H]+	10.409	356.3516	C22H45NO2	615621	733840	772464
12	Linoleoyl ethanolamide	KQXDGUVSAAQARU-HZJYTTRNSA-N	[M+H]+	10.912	324.2871	C20H37NO2	34190.6	31771.1	39325.7
13	n-Oleoylethanolamine	BOWVQLFMWHZBEF-KTKRTIGZSA-N	[M+H]+	10.975	326.3046	C20H39NO2	80460.5	210326	132639
14	Palmitoleoyl Ethanolamide	WFRLANWAASSSFV-FPLPWBNLSA-N	[M+H]+	11.060	298.2720	C18H35NO2	795570	661196	662373
15	Diethanolamine	ZBCBWPMODOFKDW-UHFFFAOYSA-N	[M+NH4]+	13.995	106.0866	C4H11NO2	25721.2	25204.6	25204.1
Carbohydrates and carbohydrate conjugates
1	Muramic acid	MSFSPUZXLOGKHJ-PGYHGBPZSA-N	[M+H]+	0.728	252.1076	C9H17NO7	469231	286679	348480
2	alpha-D-Mannose 1-phosphate	HXXFSFRBOHSIMQ-RWOPYEJCSA-N	[M-H]-	0.735	259.0199	C6H13O9P	291820	105075	114952
3	Threonic acid	JPIJQSOTBSSVTP-GBXIJSLDSA-N	[M-H]-	0.760	135.0294	C4H8O5	1.35568e+06	1.51526e+06	1.53231e+06
4	Trehalose-6-phosphate	LABSPYBHMPDTEL-LIZSDCNHSA-N	[M-H]-	0.764	421.0728	C12H23O14P	160759	536044	197856
5	D-Glucosamine	MSWZFWKMSRAUBD-IVMDWMLBSA-N	[M+H]+	0.775	180.0868	C6H13NO5	5.4824e+06	4.89438e+06	5.02459e+06
6	D-Glucose	WQZGKKKJIJFFOK-GASJEMHNSA-N	[M-H]-	0.776	179.0570	C6H12O6	2.26401e+07	2.12379e+07	2.25744e+07
7	Lactose	GUBGYTABKSRVRQ-PICCSMPSSA-N	[M-H]-	0.795	387.1159	C12H22O11	2.49968e+06	4.74233e+06	1.75489e+06
8	alpha-D-Glucopyranoside, beta-D-fructofuranosyl	CZMRCDWAGMRECN-UHFFFAOYSA-N	[M-H]-	0.796	341.1115	C12H22O11	4.99171e+06	9.78566e+06	4.08782e+07
9	Melezitose	QWIZNVHXZXRPDR-WSCXOGSTSA-N	[M-H]-	0.800	503.1607	C18H32O16	326450	556245	149073
10	Raffinose	MUPFEKGTMRGPLJ-ZQSKZDJDSA-N	[M-H]-	0.800	549.1662	C18H32O16	226363	396606	857596
11	4-(3-Hydroxybutyl)phenyl beta-D-glucopyranoside	SCUSKAVTYFDOEU-YLHHEPAUSA-N	[M-H]-	0.827	327.1466	C16H24O7	100753	170624	142982
12	2,3,4-Trihydroxy-5-[3-(4-hydroxyphenyl)prop-2-enoyloxy]hexanedioic acid	LWEUFDJHDOPWFE-UHFFFAOYSA-N	[M-H]-	0.985	355.0672	C15H16O10	92519.7	109603	101030
13	maltotriose	FYGDTMLNYKFZSV-DZOUCCHMSA-N	[M-H]-	1.051	503.1664	C18H32O16	204198	253976	373294
14	Benzoic acid + 2O, O-Hex	CBTFERBMQQAROP-UHFFFAOYSA-N	[M-H]-	1.129	315.0696	C13H16O9	253686	115665	129640
15	D-(+)-Turanose	SEWFWJUQVJHATO-PUVWEJBASA-N	[M-H]-	1.167	341.1078	C12H22O11	60174.8	63133.5	208264
16	2,3,4-trihydroxy-5-[(E)-3-(4-hydroxyphenyl)prop-2-enoyl]oxyhexanedioic acid	LWEUFDJHDOPWFE-ZZXKWVIFSA-N	[M-H]-	1.836	355.0668	C15H16O10	37349.2	78749.7	147909
17	2-Methyl-3-[(2S,3R,4S,5S,6R)-3,4,5-trihydroxy-6-(hydroxymethyl)oxan-2-yl]oxypyran-4-one	YGSIRXHFAUFUEJ-GPTQDWHKSA-N	[M+Na]+	2.092	311.0721	C12H16O8	844730	778596	144795
18	6-O-(Phenylacetyl)-alpha-D-glucopyranosyl alpha-D-glucopyranoside	STSLPRRNSYCFTQ-JFRFVCMESA-N	[M+Na]+	2.112	483.1426	C20H28O12	27034.3	37187.8	40206.9
19	6'-O-beta-D-Apiofuranosylsweroside	JNPXCTROEJQHKD-APAPHXOESA-N	[M+Na]+	2.395	513.1579	C21H30O13	84370.1	114443	65357.5
20	Coumaric acid O-glucoside	LJFYQZQUAULRDF-FDGSXQGBSA-N	[M+NH4]+	2.399	344.1327	C15H18O8	67223	51679.4	51496.8
21	2-O-Glucosyloxy-4-methoxycinnamic acid	FQWZGEBZILOCET-BJGSYIFTSA-N	[M+FA-H]-	2.499	401.1091	C16H20O9	71236.3	46677.3	55643.5
22	Phenethyl sophoroside	BSSIFJHEGYUPRJ-HNCKFYPBSA-N	[M+Na]+	2.542	469.1679	C20H30O11	88626.1	107514	91802.6
23	Palatinose	PVXPPJIGRGXGCY-TZLCEDOOSA-N	[M-H]-	2.670	341.1083	C12H22O11	14941.9	22383.1	81403.2
24	Laricin	SFLMUHDGSQZDOW-UHFFFAOYSA-N	[M+HCOO]-	2.795	387.1298	C16H22O8	37102.6	109168	252127
25	Siringinoside	ZCKITOSCNKNMMO-YQHZJLNZSA-N	[M+Na]+	2.816	557.1842	C23H34O14	82501.7	96712.5	115908
26	Darendoside A	WWVATHTYIDDAQF-DERWZFJFSA-N	[M+NH4]+	2.875	450.1951	C19H28O11	76961.3	104033	142554
27	Benzyl alcohol + Hex-Hex	WKXRKKUZTXIFJY-UHFFFAOYSA-N	[M-H]-	2.879	431.1552	C19H28O11	95541.1	161849	186755
28	Coumaric acid 4-O-glucoside	LJFYQZQUAULRDF-UHFFFAOYSA-N	[M-H]-	2.978	325.0919	C15H18O8	272118	320203	161554
29	Paeonolide	IDZZECHGWAZTIB-SBJDUPFUSA-N	[M+H]+	3.014	483.1466	C20H28O12	17766	31714	35708.5
30	[4-[4,5-Dihydroxy-6-methyl-3-[3,4,5-trihydroxy-6-(hydroxymethyl)oxan-2-yl]oxyoxan-2-yl]oxy-6-[2-(3,4-dihydroxyphenyl)ethoxy]-3,5-dihydroxyoxan-2-yl]methyl (E)-3-(3,4-dihydroxyphenyl)prop-2-enoate	PSFMBXYUQFAGAM-QPJJXVBHSA-N	[M-H]-	3.044	785.2360	C35H46O20	35376.4	25640.7	36272.5
31	Syringin	QJVXKWHHAMZTBY-GCPOEHJPSA-N	[M+NH4]+	3.050	390.1734	C17H24O9	50426.7	80122.4	90272.2
32	3-[2-Methoxy-3-[(2S,3R,4S,5S,6R)-3,4,5-trihydroxy-6-(hydroxymethyl)oxan-2-yl]oxyphenyl]propanoic acid	VLHQGQCFFBCKMV-RSQMQNDGSA-N	[M+Na]+	3.092	381.1144	C16H22O9	69007	87438.4	64052.4
33	Stachyose	UQZIYBXSHAGNOE-XNSRJBNMSA-N	[M-H]-	3.139	665.2069	C24H42O21	5792.06	11075.2	26390
34	2-Phenylethyl 6-O-[(2S,3R,4R)-3,4-dihydroxy-4-(hydroxymethyl)tetrahydro-2-furanyl]-beta-D-glucopyranoside	GZSQKOFXMZDKPV-DERWZFJFSA-N	[M+Na]+	3.192	439.1543	C19H28O10	13349.7	38007.4	59653.4
35	7-Hydroxy-5-methyl-2-(2-oxopropyl)-8-[3,4,5-trihydroxy-6-(hydroxymethyl)-2-oxanyl]-1-benzopyran-4-one	HKIKAXXIWJHWLY-UHFFFAOYSA-N	[M+H]+	3.385	395.1299	C19H22O9	65636.7	91140.8	82175
36	Benzyl beta-d-glucopyranoside	GKHCBYYBLTXYEV-UJPOAAIJSA-N	[M+NH4]+	3.406	288.1441	C13H18O6	116826	96007.3	130569
37	2-beta-D-Glucopyranosyloxy-4-methoxy-cis-cinnamic acid	FQWZGEBZILOCET-QEQKPWIDSA-N	[M-H]-	3.635	355.1053	C16H20O9	384211	400935	310835
38	6-O-Pentopyranosyl-1-O-[(2,6,6-trimethyl-1-cyclohexen-1-yl)carbonyl]-beta-D-glucopyranose	JGMROMZJBQKIDK-RHDZYIEMSA-N	[M+FA-H]-	3.715	507.2073	C21H34O11	68227.7	140054	140729
39	Monotropitoside	VHUNCYDAXJGCLO-AHMNSWSSSA-N	[M+Na]+	3.844	469.1304	C19H26O12	48648.4	45508.1	54683
40	[3,4,5-Trihydroxy-6-[(3,4,5-trihydroxyoxan-2-yl)oxymethyl]oxan-2-yl] 2,6,6-trimethylcyclohexene-1-carboxylate	JGMROMZJBQKIDK-UHFFFAOYSA-N	[M+K]+	3.969	501.1716	C21H34O11	58585.2	132118	113984
41	Urceolide	FSTIKTPQGMHLFJ-AIECACTBSA-N	[M+Na]+	3.975	485.2011	C21H34O11	572199	1.29652e+06	1.03529e+06
42	(2,6,6-Trimethyl-4-oxo-2-cyclohexen-1-yl)methyl beta-D-glucopyranoside	FOONTNRMWNJWCL-ZSABPLCXSA-N	[M+H]+	3.990	331.1727	C16H26O7	111635	200031	193164
43	Bioside	DORPKYRPJIIARM-GYAWPQPFSA-N	[M-H]-	4.114	461.1774	C20H30O12	71871	198341	111601
44	Phenethyl 2-O-(beta-D-xylopyranosyl)-beta-D-glucopyranoside	CGZNTHDUAFIKOH-BMVMOQKNSA-N	[M+Na]+	4.114	439.1556	C19H28O10	228662	269923	272465
45	Sayaendoside	UWKRNCNWJVCHGZ-DERWZFJFSA-N	[M+NH4]+	4.114	434.1982	C19H28O10	103040	152156	174097
46	2-Phenylethyl beta-D-glucopyranoside	MLRIJUWUQTVDQE-RKQHYHRCSA-N	[M+NH4]+	4.161	302.1606	C14H20O6	94453.2	78086.1	81968.4
47	(1R,4S,7S,8S,9R,12E,20R,21R,22S,23S)-7,8,21,22,23-Pentahydroxy-12,16-dimethyl-3,5,10,19,24-pentaoxatricyclo[18.3.1.04,9]tetracos-12-en-11-one	OGCGLORCFYTCJG-SBRVMSJJSA-N	[M+Na]+	4.408	485.1988	C21H34O11	146476	349051	252111
48	Picrocrocin	WMHJCSAICLADIN-WYWSWGBSSA-N	[M+NH4]+	4.539	348.2013	C16H26O7	75121.7	129933	119997
49	2-(4-beta-d-Glucosyloxy-1-hydroxy-2,5-cyclohexadienyl)-5-hydroxy-7-methoxychromone	ACGWJYPSNRKNPW-SRNLTMNISA-N	[M+H]+	4.764	465.1397	C22H24O11	1.85396e+06	2.40416e+06	2.95328e+06
50	(-)-Erythro-Anethole glycol 2-glucoside	JYWSARFDLXXOHT-UHFFFAOYSA-N	[M+Na]+	5.032	367.1357	C16H24O8	24658	13796.4	84070.5
51	Lactulose	JCQLYHFGKNRPGE-FCVZTGTOSA-N	[M-H]-	5.796	341.1059	C12H22O11	19598.9	145137	203675
52	Trehalose	HDTRYLNUVZCQOY-LIZSDCNHSA-N	[M-H]-	6.283	341.1065	C12H22O11	28119.5	53912.5	115176
53	Galapagin	NJRLDXGREKHXGV-IVABAYMNSA-N	[M+Na]+	6.505	447.1244	C20H24O10	39979	39823	69445.2
54	Phenyl 6-O-[(2R,3R,4R)-3,4-dihydroxy-4-(hydroxymethyl)tetrahydro-2-furanyl]-beta-D-glucopyranoside	YORZZUYHPOREJM-DCSNAHRYSA-N	[M+Na]+	7.713	411.1263	C17H24O10	238538	288208	235575
55	Sucrose	CZMRCDWAGMRECN-UGDNZRGBSA-N	[M-H]-	7.794	341.1065	C12H22O11	26792.7	17238.9	8321.48
56	Poliumoside	YMWRMAOPKNYHMZ-LLVTZOIGSA-N	[M+H]+	8.337	771.2556	C35H46O19	27825.2	40609.9	16351.8
57	Hexosyl LPE 18:3	QFDVZERXJLVROF-IUQGRGSQSA-N	[M-H]-	9.951	636.3183	C29H52NO12P	2456.62	1783.64	11544.8
58	[1-Hydroxy-3-[hydroxy-[2-[[3,4,5-trihydroxy-6-(hydroxymethyl)oxan-2-yl]amino]ethoxy]phosphoryl]oxypropan-2-yl] (9E,12E)-octadeca-9,12-dienoate	HQYLDWZNTJHJNQ-AVQMFFATSA-N	[M-H]-	10.188	638.3300	C29H54NO12P	2052.2	927.839	8455.42
59	[2-Hydroxy-3-[hydroxy-[2-[[3,4,5-trihydroxy-6-(hydroxymethyl)oxan-2-yl]amino]ethoxy]phosphoryl]oxypropyl] (2E,4E)-octadeca-2,4-dienoate	MNNGEUSDGJJARF-JLXBFWJWSA-N	[M+H]+	10.343	640.3440	C29H54NO12P	22669.1	21233.9	89032.7
60	Hexosyl LPE 16:0	UISOORRILGPHLE-OEYVFKEPSA-N	[M-H]-	10.475	614.3279	C27H54NO12P	1289.19	1329.24	4706.17
61	Erythromycin	ULGZDMOVFRHVEP-RWJQBGPGSA-N	[M-H]-	11.705	734.4729	C37H67NO13	3114.81	3624.35	4303.56
62	Cyclic cmp	WCPTXJJVVDAEMW-XVFCMESISA-N	[M+H]+	11.842	306.2751	C9H12N3O7P	30458.1	27879.6	36182.4
Coumarins and derivatives
1	Fraxin	CRSFLLTWRCYNNX-QBNNUVSCSA-N	[M-H]-	0.703	369.0842	C16H18O10	105252	18633.1	35952.1
2	Gerberinside	DXBGTODWNFZHCD-LMXXTMHSSA-N	[M+H]+	3.608	339.1050	C16H18O8	318332	332069	405329
3	7-Methoxycoumarin	LIIALPBMIOVAHH-UHFFFAOYSA-N	[M+H]+	1.709	177.0535	C10H8O3	29030.4	100085	186173
4	Samidin	FNVCLGWRMXTDSM-WOJBJXKFSA-N	[M+K]+	3.015	425.1050	C21H22O7	35369.6	23231.1	31087.1
5	Esculetin	ILEDWLMCKZNDJK-UHFFFAOYSA-N	[M-H]-	3.507	177.0176	C9H6O4	132019	86776.5	76732.2
6	Coumarin	ZYGHJZDHTFUPRJ-UHFFFAOYSA-N	[M+H]+	3.645	147.0425	C9H6O2	178089	231107	134515
7	Isoscopoletin	SYTYLPHCLSSCOJ-UHFFFAOYSA-N	[M+H]+	3.812	193.0491	C10H8O4	455570	305612	935370
8	Umbelliferone	ORHBXUUXSCNDEV-UHFFFAOYSA-N	[M-H]-	3.961	161.0234	C9H6O3	282143	542954	528287
9	Scopoletin	RODXRVNMMDRFIK-UHFFFAOYSA-N	[M-H]-	3.963	191.0344	C10H8O4	502332	491711	839581
10	Isofraxidin	HOEVRHHMDJKUMZ-UHFFFAOYSA-N	[M-H]-	4.076	221.0436	C11H10O5	154457	69096.9	72581.6
11	Rutarin	JWWFVRMFYKPZNE-VVIWCBLHSA-N	[M+Na]+	4.523	447.1224	C20H24O10	34565.6	39778.7	39643.5
12	Fraxinol	PBPNOAHYDPHKFH-UHFFFAOYSA-N	[M-H]-	4.682	221.0435	C11H10O5	105256	44239.6	228841
13	Scoparone	GUAFOGOEJLSQBT-UHFFFAOYSA-N	[M+H]+	4.889	207.0600	C11H10O4	156633	49334.4	171586
14	5,7-Dimethoxy-4-methylcoumarin	WFSKVHPOKPQJSU-UHFFFAOYSA-N	[M+H]+	4.896	221.0805	C12H12O4	990243	1.0201e+06	921810
15	Dimethylfraxetin	RAYQKHLZHPFYEJ-UHFFFAOYSA-N	[M+H]+	4.951	237.0746	C12H12O5	71744.3	40033.8	128982
16	5,6,7-Trimethoxycoumarin	FOBNRKTURPWTQX-UHFFFAOYSA-N	[M+H]+	5.289	237.0726	C12H12O5	19788.1	44671.7	38330.9
17	Citropten	NXJCRELRQHZBQA-UHFFFAOYSA-N	[M+H]+	5.907	207.0631	C11H10O4	91474	87277.4	136320
18	Aflatoxin B1	OQIQSTLJSLGHID-WNWIJWBNSA-N	[M+H]+	7.058	313.0722	C17H12O6	136393	203092	176480
19	Nodakenin	HXCGUCZXPFBNRD-DNLMCPORSA-N	[M+Na]+	7.464	431.1336	C20H24O9	524400	362594	355738
20	6-Methylcoumarin	FXFYOPQLGGEACP-UHFFFAOYSA-N	[M+H]+	11.731	161.0600	C10H8O2	54919.7	83427.3	66401
Phenols
1	Synephrine	YRCWQPVGYLYSOX-UHFFFAOYSA-N	[M+H]+	1.334	168.1009	C9H13NO2	2.82764e+06	2.43743e+06	2.84838e+06
2	Pyrogallol	WQGWDDDVZFFDIG-UHFFFAOYSA-N	[M-H]-	1.567	125.0242	C6H6O3	50124.4	131779	192501
3	Catechol	YCIMNLLNPGFGHC-UHFFFAOYSA-N	[M-H]-	1.840	109.0278	C6H6O2	489168	493006	176462
4	Gentisyl alcohol	PUZSUVGRVHEUQO-UHFFFAOYSA-N	[M+H]+	2.683	141.0544	C7H8O3	48140.9	14952.1	7215.29
5	Coniferyl alcohol	JMFRWRFFLBVWSI-NSCUHMNNSA-N	[M+H-H2O]+	2.794	163.0745	C10H12O3	34976.3	111765	230497
6	Phenol	ISWSIDIOOBJBQZ-UHFFFAOYSA-N	[M-H]-	2.808	93.0335	C6H6O	79611.6	60293.9	35438.4
7	Homovanillic acid	QRMZSPFSDQBLIX-UHFFFAOYSA-N	[M-H]-	3.331	181.0503	C9H10O4	20327.4	16946.3	40720.1
8	p-Hydroxyphenylethanolamine	QHGUCRYDKWKLMG-QMMMGPOBSA-N	[M-H2O+H]+	3.461	136.0745	C8H11NO2	66688.3	61270	69379.2
9	Vanillin	MWOOGOJBHIARFG-UHFFFAOYSA-N	[M-H]-	3.536	151.0400	C8H8O3	72528.6	42745.7	43949.8
10	Syringaldehyde	KCDXJAYRVLXPFO-UHFFFAOYSA-N	[M-H]-	3.790	181.0502	C9H10O4	27544.2	23985.3	18605
11	Sinapyl alcohol	LZFOPEXOUVTGJS-ONEGZZNKSA-N	[M+H]+	4.173	211.0962	C11H14O4	10915	87787.7	106262
12	Acetaminophen	RZVAJINKPMORJF-UHFFFAOYSA-N	[M-H]-	4.369	150.0556	C8H9NO2	275902	194466	469785
13	4-Nitrophenol	BTJIUGUIPKRLHP-UHFFFAOYSA-N	[M-H]-	4.395	138.0176	C6H5NO3	97367	121824	90353.8
14	Sinapaldehyde	CDICDSOGTRCHMG-UHFFFAOYSA-N	[M-H]-	5.540	207.0664	C11H12O4	160247	237469	121408
15	[6]-Gingerol	NLDDIKRKFXEWBK-UHFFFAOYSA-N	[M+H]+	5.542	295.1883	C17H26O4	63702.6	100249	103185
16	(2S,3R,3aS,7aR)-5-Allyl-2-(4-hydroxy-3-methoxyphenyl)-3a,7a-dimethoxy-3-methyl-3,3a,7,7a-tetrahydro-1-benzofuran-6(2H)-one	ZJCOLWRTVHBIBE-MZNUGIIHSA-N	[M+H]+	5.694	375.1771	C21H26O6	71627.9	734664	521975
17	3-(4-Hydroxyphenyl)propanoic acid 3-(4-hydroxy-3-methoxyphenyl)propyl ester	ZXQHQUXJMNGVJP-UHFFFAOYSA-N	[M+Na]+	6.303	353.1340	C19H22O5	20354.7	27830.2	36653.1
18	(E)-N-(4-Acetamidobutyl)-3-(4-hydroxy-3-methoxyphenyl)prop-2-enamide	ZVMGKOAHBAIHLO-SOFGYWHQSA-N	[M+Na]+	7.145	329.1501	C16H22N2O4	6511.97	13616.3	10963.6
19	Normetanephrine	YNYAYWLBAHXHLL-UHFFFAOYSA-N	[M-H2O+H]+	7.160	166.0847	C9H13NO3	24569.9	56993.5	48748.4
20	Gingerol	NLDDIKRKFXEWBK-AWEZNQCLSA-N	[M-H]-	7.423	293.1751	C17H26O4	4.95767e+06	5.20858e+06	5.33504e+06
21	Kukoamine B	IWRAOCFRRTWUDF-UHFFFAOYSA-N	[M-H]-	9.991	529.3025	C28H42N4O6	10497.1	4953.8	9735.04
22	Kukoamine A	IOLDDENZPBFBHV-UHFFFAOYSA-N	[M-H]-	10.173	529.2996	C28H42N4O6	83278.1	34074.8	61817.6
Alkaloids and derivatives
1	Trigonelline	WWNNZCOKKKDOPX-UHFFFAOYSA-N	[M+H]+	0.870	138.0529	C7H7NO2	196807	175625	107905
2	Ecgonine	PHMBVCPLDPDESM-FKSUSPILSA-N	[M+H]+	0.933	186.1116	C9H15NO3	470577	185021	150840
3	Methylecgonine	QIQNNBXHAYSQRY-UHFFFAOYSA-N	[M+H]+	0.950	200.1271	C10H17NO3	170613	132167	160239
4	8-Benzylcanadine	SKWMDAJIQZJZKL-UHFFFAOYSA-N	[M+H]+	2.196	430.2047	C27H27NO4	12214.9	25891.1	53878.3
5	Protopine	GPTFURBXHJWNHR-UHFFFAOYSA-N	[M+H]+	2.260	354.1379	C20H19NO5	128247	277394	173229
6	Seneciphylline	FCEVNJIUIMLVML-QPSVUOIXSA-N	[M+H]+	2.694	334.1612	C18H23NO5	185002	159646	81380.5
7	Ergocryptinine	YDOTUXAWKBPQJW-JJANYQHSSA-N	[M+Na]+	2.747	598.2856	C32H41N5O5	11381.5	31476.1	96425.4
8	Mitragynine	LELBFTMXCIIKKX-UHFFFAOYNA-N	[M+FA-H]-	2.769	443.2173	C23H30N2O4	41774.2	55653.7	97179.5
9	Gnoscopine	AKNNEGZIBPJZJG-UHFFFAOYSA-N	[M+H]+	3.224	414.1530	C22H23NO7	95964.5	33073.1	26865.4
10	Harringtonine	HAVJATCHLFRDHY-WGPYEGLQSA-N	[M+H]+	4.712	532.2498	C28H37NO9	6069.89	107693	22995.3
11	Cinchonine	KMPWYEUPVWOPIM-FTUNRGFVSA-N	[M+H]+	5.131	295.1860	C19H22N2O	39596	43395.1	89212.4
12	Vindoline	CXBGOBGJHGGWIE-LAVVCGCLSA-N	[M+H]+	5.453	457.2410	C25H32N2O6	76583.1	104307	106820
13	Quinidine	LOUPRKONTZGTKE-VPCNSNALSA-N	[M+H]+	6.027	325.1982	C20H24N2O2	406060	550257	304461
14	Ergocornine	UJYGDMFEEDNVBF-OGGGUQDZSA-N	[M+H]+	6.031	562.3021	C31H39N5O5	7618.15	34858.4	41080.9
15	Matrine	ZSBXGIUJOOQZMP-JLNYLFASSA-N	[M+H]+	6.110	249.1939	C15H24N2O	52807.4	43987.8	51745.4
16	Vinpocetine	DDNCQMVWWZOMLN-UHFFFAOYSA-N	[M+H]+	6.636	351.2113	C22H26N2O2	33924.2	145197	50506.9
17	Pseudocopsinine	CZLWGXKWXLVFJU-UHFFFAOYNA-N	[M+H]+	6.894	339.2115	C21H26N2O2	62956.7	101695	73686.6
18	Jacobine	IAPHXJRHXBQDQJ-WKMWQDDRSA-N	[M+H]+	7.016	352.2430	C18H25NO6	39934.5	26047	30402.3
19	Cephalotaxine	YMNCVRSYJBNGLD-KURKYZTESA-N	[M+H]+	8.204	316.1545	C18H21NO4	476501	163464	10269.8
20	Arcabucoine	BWRGZKJDIWERCZ-AWEZNQCLSA-N	[M+H]+	8.663	354.1321	C20H19NO5	367134	260851	619259
21	Demethyl eneberberine	HVTCKKMWZDDWOY-UHFFFAOYSA-O	[M+H]+	8.741	324.1221	C19H18NO4+	873855	592522	1.95193e+06
22	(+)-Corynoline	IQUGPRHKZNCHGC-TYPHKJRUSA-N	[M+H]+	9.344	368.1472	C21H21NO5	179093	193397	235839
23	(9E)-4,5,6-Trihydroxy-9,13,14-trimethyl-16-(2-methylpropyl)-17-azatricyclo[9.7.0.01,15]octadeca-9,12-diene-2,18-dione	PLGNVFSTPJUFKJ-UKTHLTGXSA-N	[M+Na]+	10.244	442.2540	C24H37NO5	331286	146702	99187.2
24	Reserpine	QEVHRUUCFGRFIF-MDEJGZGSSA-N	[M+H]+	10.939	609.2686	C33H40N2O9	38971.5	631809	375998
Benzene and substituted derivatives
1	2-Aminophenol	CDAWCLOXVUBKRW-UHFFFAOYSA-N	[M-H]-	1.397	108.0441	C6H7NO	75866.1	25318.1	53375.7
2	Actarit	MROJXXOCABQVEF-UHFFFAOYSA-N	[M+H]+	1.556	194.0791	C10H11NO3	1.70021e+06	621700	519838
3	Homogentisic acid	IGMNYECMUMZDDF-UHFFFAOYSA-N	[M-H]-	1.560	167.0337	C8H8O4	349824	801707	968472
4	Paclobutrazol	RMOGWMIKYWRTKW-UHFFFAOYSA-N	[M+H]+	1.777	294.1328	C15H20ClN3O	610773	318508	494875
5	N-(2,6-Dimethylphenyl)-2-hydroxyacetamide	LUIJJBHAVXGCTP-UHFFFAOYSA-N	[M+H]+	1.799	180.1000	C10H13NO2	2.36302e+06	383412	956376
6	N(4)-Acetylsulfamethazine	LJKAKWDUZRJNPJ-UHFFFAOYSA-N	[M+H]+	1.957	321.1030	C14H16N4O3S	24005.4	22195.1	55842.8
7	4-[2-[(2-Ethyl-2,3-dihydroxybutanoyl)oxymethyl]anilino]-4-oxobutanoic acid	VDRDRMCAECTSGB-UHFFFAOYSA-N	[M+H]+	2.195	354.1536	C17H23NO7	2.17771e+06	1.6194e+06	692177
8	o-Acetotoluidide	BPEXTIMJLDWDTL-UHFFFAOYSA-N	[M+H]+	2.397	150.0908	C9H11NO	1.00772e+06	1.36145e+06	762897
9	Phenylacetaldehyde	DTUQWGWMVIHBKE-UHFFFAOYSA-N	[M-C6H8O6+H]+	2.398	121.0631	C8H8O	173694	294403	196028
10	Benzoylformic acid	FAQJJMHZNSSFSM-UHFFFAOYSA-N	[M-C6H10O5-H]-	2.450	151.0398	C8H6O3	32255.5	79365.9	79092.1
11	Tebuconazole	PXMNMQRDXWABCY-UHFFFAOYSA-N	[M+H]+	2.511	308.1472	C16H22ClN3O	237614	93419.4	72464.7
12	Aniline	PAYRUJLWNCNPSJ-UHFFFAOYSA-N	[M+H]+	2.849	94.0642	C6H7N	13418.1	57597.1	17153.7
13	Bezafibrate	IIBYAHWJQTYFKB-UHFFFAOYSA-N	[M+H]+	2.925	362.1206	C19H20ClNO4	132450	45803.6	68077.6
14	Phenylacetic acid	WLJVXDMOQOGPHL-UHFFFAOYSA-N	[M-H]-	2.946	135.0444	C8H8O2	143615	271415	259331
15	Losartan	PSIFNNKUMBGKDQ-UHFFFAOYSA-N	[M+H]+	3.067	423.1626	C22H23ClN6O	265082	1.35206e+06	1.26607e+06
16	4-Vinylphenol	FUGYGGDSWSUORM-UHFFFAOYSA-N	[M-H]-	3.642	119.0503	C8H8O	1.71317e+06	2.14607e+06	1.37964e+06
17	N-(2,4-Dimethylphenyl)formamide	JOFDPSBOUCXJCC-UHFFFAOYSA-N	[M+H]+	4.632	150.0907	C9H11NO	324230	337873	328934
18	Mecoprop	WNTGYJSOUMFZEP-UHFFFAOYSA-N	[M-H]-	4.732	213.0306	C10H11ClO3	18891.3	31219.7	13079.4
19	Butylated hydroxytoluene	NLZUEZXRPGMBCV-UHFFFAOYSA-N	[M-H]-	4.844	219.1738	C15H24O	46035.8	43808.3	4623.76
20	Vardenafil	SECKRCOLJRRGGV-UHFFFAOYSA-N	[M+H]+	4.926	489.2285	C23H32N6O4S	78762	141504	145788
21	Isoproturon-didemethyl	ABBKOIZWGCVCKE-UHFFFAOYSA-N	[M+H]+	5.042	179.1168	C10H14N2O	103529	4868.86	8752.43
22	Salbutamol	NDAUXUAQIAJITI-UHFFFAOYSA-N	[M+H]+	5.122	240.1592	C13H21NO3	24537	31430.1	39376.1
23	Amfenac	SOYCMDCMZDHQFP-UHFFFAOYSA-N	[M+H]+	5.948	256.0970	C15H13NO3	360282	240203	194051
24	1-(2,4-Dichlorophenyl)-2-(1,2,4-triazol-1-yl)ethanol	XCWJBJOPHSVLGU-UHFFFAOYSA-N	[M+H]+	5.993	258.0208	C10H9Cl2N3O	26136	23.1442	55640
25	N-Benzoyl-L-phenylalaninol	RFYNAVYPYXLVOM-UHFFFAOYSA-N	[M+H]+	6.218	256.1331	C16H17NO2	1.20603e+06	828181	633862
26	Diethyltoluamide	MMOXZBCLCQITDF-UHFFFAOYSA-N	[M+H]+	6.318	192.1378	C12H17NO	29651.2	36538.5	32483.2
27	Triphenylphosphine oxide	FIQMHBFVRAXMOP-UHFFFAOYSA-N	[M+H]+	6.865	279.0904	C18H15OP	29885.5	22032.4	30353.6
28	(E)-Dimethomorph	QNBTYORWCCMPQP-NBVRZTHBSA-N	[M+H]+	7.051	388.1275	C21H22ClNO4	1716.43	67380.4	1290.95
29	Propiconazole	STJLVHWMYQXCPB-UHFFFAOYSA-N	[M+H]+	8.374	342.0762	C15H17Cl2N3O2	279382	6616.3	721937
30	4-(Decan-4-yl)benzenesulfonic acid	NANHIUZYPFDGJS-UHFFFAOYSA-N	[M-H]-	9.135	297.1547	C16H26O3S	24120.6	29475.8	28824.7
31	Fluazinam	UZCGKGPEKUCDTF-UHFFFAOYSA-N	[M-H]-	9.522	462.9434	C13H4Cl2F6N4O4	38.228	46994	35.9073
32	Terfenadine	GUGOEEXESWIERI-UHFFFAOYSA-N	[M+H]+	9.532	472.3258	C32H41NO2	124144	72113.8	28666.9
33	Lufenuron	PWPJGUXAGUPAHP-UHFFFAOYSA-N	[M-H]-	9.559	508.9717	C17H8Cl2F8N2O3	143710	42228.1	91247.3
34	5-(4-Sulfophenyl)undecane	FERBTPHUEYEGDN-UHFFFAOYSA-N	[M-H]-	9.568	311.1696	C17H28O3S	59896.1	49257.6	63030.9
35	4-(2,3,6-trimethylphenyl)butan-2-ol	IMXWSBUOJQZJJZ-LDGXTIHJNA-N	[M+H-H2O]+	9.629	175.1472	C13H20O	77142.8	125963	81297.7
36	Etoxazole	IXSZQYVWNJNRAL-UHFFFAOYSA-N	[M+H]+	9.877	360.1773	C21H23F2NO2	10554.9	136547	14257.3
37	Dodecylbenzenesulfonic acid	KWXICGTUELOLSQ-UHFFFAOYSA-N	[M-H]-	9.956	325.1835	C18H30O3S	44552.1	26929.3	56078.9
38	Pyridaben	DWFZBUWUXWZWKD-UHFFFAOYSA-N	[M+H]+	10.319	365.1461	C19H25ClN2OS	101384	1414.77	1267.79
39	Salmeterol	GIIZNNXWQWCKIB-UHFFFAOYSA-N	[M+H]+	10.699	416.2746	C25H37NO4	107951	81412.2	51155
40	Alfentanil	IDBPHNDTYPBSNI-UHFFFAOYSA-N	[M+H]+	10.818	417.2605	C21H32N6O3	148188	69292.3	98091
41	Fenpropimorph	RYAUSSKQMZRMAI-ALOPSCKCSA-N	[M+H]+	11.050	304.2605	C20H33NO	9.54352e+06	9.76819e+06	1.05513e+07
42	Verapamil	SGTNSNPWRIOYBX-UHFFFAOYSA-N	[M+H]+	11.056	455.2959	C27H38N2O4	76284.1	156021	170097
43	Irbesartan	YOSHYTLCDANDAN-UHFFFAOYSA-N	[M-H]-	11.427	427.2169	C25H28N6O	22062.5	7179.74	10168.1
44	Benzaldehyde	HUMNYLRZRPPJDN-UHFFFAOYSA-N	[M-H]-	12.099	107.0488	C7H6O	51188.3	79337.7	78947.6
45	Phenethyl acetate	MDHYEMXUFSJLGV-UHFFFAOYSA-N	[M+H]+	12.690	165.0903	C10H12O2	179403	265893	354317
46	Phentermine	DHHVAGZRUROJKS-UHFFFAOYSA-N	[M+H]+	13.969	150.1117	C10H15N	1.12473e+06	1.11887e+06	1.13041e+06
Benzenoids
1	Rugulosin	QFDPVUTXKUGISP-NVWQCAADSA-N	[M+H]+	0.789	543.1317	C30H22O10	202167	330717	602530
2	(1E,4E)-1,5-Bis(4-methoxyphenyl)penta-1,4-dien-3-one	IOZVKDXPBWBUKY-LQIBPGRFSA-N	[M+Na]+	2.403	317.1186	C19H18O3	187478	206392	133227
3	4-Hydroxyphenyl acetate	HBMCQTHGYMTCOF-UHFFFAOYSA-N	[M-H]-	3.131	151.0398	C8H8O3	200290	195969	135070
4	Naltrexone	DQCKKXVULJGBQN-XFWGSAIBSA-N	[M+H]+	3.349	342.1683	C20H23NO4	67976.2	70104.2	77014.6
5	cis-Anethole	RUVINXPYWBROJD-ARJAWSKDSA-N	[M+H]+	3.667	149.0941	C10H12O	84978.7	96474.5	105559
6	Lawsone	WVCHIGAIXREVNS-UHFFFAOYSA-N	[M+H]+	3.966	175.0390	C10H6O3	157523	80068.4	29869.3
7	Aurantio-obtusin beta-D-glucoside	LQYQYAJWKXDTHR-PHVGODQESA-N	[M-H]-	4.585	491.1166	C23H24O12	422388	406711	444657
8	7-Methoxy-9,10-dihydrophenanthrene-2,5-diol	RDKDIPDDUFMMMT-UHFFFAOYSA-N	[M+NH4]+	5.127	260.1270	C15H14O3	209626	44898	91161.9
9	Obtusifolin	NYRXUBDGDSRBGB-UHFFFAOYSA-N	[M-H]-	5.422	283.0608	C16H12O5	18871	58329.4	56208.5
10	N-(2-(2,4,6-Trichlorophenoxy)ethyl)propan-1-amine	CLFQSOIBYICELN-UHFFFAOYSA-N	[M+H]+	5.990	282.0203	C11H14Cl3NO	16980.8	142591	73561.7
11	Venlafaxine	PNVNVHUZROJLTJ-UHFFFAOYSA-N	[M+H]+	6.074	278.2110	C17H27NO2	32771.7	142905	112038
12	Elemicin	BPLQKQKXWHCZSS-UHFFFAOYSA-N	[M+H]+	6.856	209.1152	C12H16O3	14355.1	16322.4	16662.4
13	5-Hydroxy-1-tetralone	YPPZCRZRQHFRBH-UHFFFAOYSA-N	[M+H]+	6.992	163.0739	C10H10O2	20558.4	45727.6	54384.1
14	Alteichin	MTOHOIPTYJIUCH-KPOBHBOGSA-N	[M+H]+	7.112	351.2143	C20H14O6	215427	376567	137446
15	Barbaloin	AFHJQYHRLPMKHU-OSYMLPPYSA-N	[M+Na]+	7.562	441.1132	C21H22O9	802668	834502	702004
16	Aurantio-obtusin	RNXZPKOEJUFJON-UHFFFAOYSA-N	[M-H]-	8.294	329.0658	C17H14O7	50224.3	97950.4	62642.8
17	Herqueichrysin	RFUGLBPILINWDW-UHFFFAOYSA-N	[M+H]+	8.438	357.1344	C20H20O6	70787	95562.5	79415
18	N-[Propyl-[2-(2,4,6-trichlorophenoxy)ethyl]carbamoyl]formamide	RHDVQZWCBQXOJW-UHFFFAOYSA-N	[M+H]+	8.470	353.0230	C13H15Cl3N2O3	180.982	20504.8	28917.5
19	Naphthalene	UFWIBTONFRDIAS-UHFFFAOYSA-N	[M]+	8.513	128.0597	C10H8	12251.8	13752.9	12879.2
20	N-propyl-N-[2-(2,4,6-trichlorophenoxy)ethyl]-urea	MPNJTIZLDHWBFX-UHFFFAOYSA-N	[M+H]+	8.554	325.0267	C12H15Cl3N2O2	2047.49	49941	37200.9
21	(3S,6R,6As,7S)-6,6a,7,8-tetrahydroxy-3-methyl-3,4,5,6,7,12a-hexahydro-2H-benzo[a]anthracene-1,12-dione	PKPHZFVECLENRP-QDWLCUAPSA-N	[M+Na]+	8.725	367.1151	C19H20O6	491063	456966	279728
22	Methyl (2R,4aS,6aR,6aS,14aS)-10,11-dihydroxy-2,4a,6a,6a,9,14a-hexamethyl-8-oxo-1,3,4,5,6,13,14,14b-octahydropicene-2-carboxylate	QHONUEZGTQYXKH-GOSHRYQWSA-N	[M+H]+	8.890	481.2763	C30H40O5	61283.5	46798.4	118774
23	Norbuprenorphine	YOYLLRBMGQRFTN-IOMBULRVSA-N	[M+H]+	10.388	414.2609	C25H35NO4	151986	53592.5	30432.9
24	2-ethenyl-2,4b-dimethyl-8-methylidene-3,4,4a,5,6,7,8a,9-octahydro-1H-phenanthrene	BDOVQRGWITVTSL-DPYDJAPQNA-N	[M+H]+	13.679	257.2245	C19H28	49625.7	77309.3	75669.1
Lignans, neolignans and related compounds
1	Podofilox	YJGVMLPVUAXIQN-XVVDYKMHSA-N	[M+Na]+	0.963	437.1236	C22H22O8	44703.7	18476.6	3927.21
2	2-Methoxy-4-[tetrahydro-3a,6a-dihydroxy-4-(4-hydroxy-3-methoxyphenyl)-1H,3H-furo[3,4-c]furan-1-yl]phenyl-beta-D-glucopyranoside	IBQVOWQTGYYRJP-CPNFYLCOSA-N	[M+Na]+	3.563	575.1707	C26H32O13	49339.3	58763.6	41544.5
3	2-[4-[4-[Hydroxy-(4-hydroxy-3-methoxyphenyl)methyl]-3-(hydroxymethyl)oxolan-2-yl]-2-methoxyphenoxy]-6-(hydroxymethyl)oxane-3,4,5-triol	AWTYKUNFPBFFHC-UHFFFAOYSA-N	[M+Na]+	3.755	561.1942	C26H34O12	30474.3	215813	340633
4	(2S,3R,4S,5S,6R)-2-[4-[(3S,3aR,6S,6aR)-6-[3,5-Dimethoxy-4-[(2S,3R,4S,5S,6R)-3,4,5-trihydroxy-6-(hydroxymethyl)oxan-2-yl]oxyphenyl]-1,3,3a,4,6,6a-hexahydrofuro[3,4-c]furan-3-yl]-2,6-dimethoxyphenoxy]-6-(hydroxymethyl)oxane-3,4,5-triol	FFDULTAFAQRACT-XKBSQSBASA-N	[M+Na]+	3.985	765.2577	C34H46O18	89057.7	48330.9	68470.7
5	3-(4-{[1,3-Dihydroxy-1-(4-hydroxy-3-methoxyphenyl)-2-propanyl]oxy}-3-methoxyphenyl)propyl 6-deoxy-alpha-L-mannopyranoside	HZGGHVGIXDRDDH-GQEDLCMVSA-N	[M+Na]+	4.045	547.2161	C26H36O11	64787.9	50256.2	70135.1
6	Matairesinol	MATGKVZWFZHCLI-LSDHHAIUSA-N	[M+H]+	4.163	359.1486	C20H22O6	11743	53566.1	100193
7	2-[[5-(4-Hydroxy-3,5-dimethoxyphenyl)-6,7-bis(hydroxymethyl)-1,3-dimethoxy-5,6,7,8-tetrahydronaphthalen-2-yl]oxy]-6-(hydroxymethyl)oxane-3,4,5-triol	MLMDACHSXKCQIF-UHFFFAOYSA-N	[M+NH4]+	4.227	600.2626	C28H38O13	29549.7	34239.9	52037.2
8	Lyoniside	GWDZRGQRNHELQM-UHFFFAOYSA-N	[M+Na]+	4.277	575.2089	C27H36O12	38540.7	79631.3	61003.1
9	Secoisolariciresinol	PUETUDUXMCLALY-HOTGVXAUSA-N	[M-H]-	4.890	361.1670	C20H26O6	50374.8	59230.5	52803.3
10	Episyringaresinol	KOWMJRJXZMEZLD-GKHNXXNSSA-N	[M+H]+	5.175	419.1689	C22H26O8	154670	121264	105801
11	5-[6-(3-Hydroxy-4-methoxyphenyl)-1,3,3a,4,6,6a-hexahydrofuro[3,4-c]furan-3-yl]-2-methoxyphenol	VRHZMFGDDGFRLP-UHFFFAOYSA-N	[M-H2O+H]+	5.289	341.1372	C20H22O6	184565	196094	224262
12	Arctiin	XOJVHLIYNSOZOO-SWOBOCGESA-N	[M+Na]+	5.554	557.1963	C27H34O11	14897.1	46145.8	25169.1
13	6-[3-[(3,4-Dimethoxyphenyl)methyl]-4-methoxy-2-(methoxymethyl)butyl]-4-methoxy-1,3-benzodioxole	RCFGIEPQSDGMJJ-UHFFFAOYSA-N	[M-H2O+H]+	7.918	415.2099	C24H32O7	1.20141e+06	1.07069e+06	1.29148e+06
14	Secoisolariciresinol diglucoside	SBVBJPHMDABKJV-UHFFFAOYNA-N	[M-H]-	10.036	685.2725	C32H46O16	8867.7	1573.05	3093.53
Nucleosides, nucleotides, and analogues
1	Uridine	DRTQHJPVMGBUCF-XVFCMESISA-N	[M-H]-	0.977	243.0597	C9H12N2O6	321098	337368	362048
2	Cytidine	UHDGCWIWMRVCDJ-XVFCMESISA-N	[M+H]+	1.161	244.0925	C9H13N3O5	14388.7	74544.2	90260.2
3	Arabinofuranosyluracil	DRTQHJPVMGBUCF-UHFFFAOYSA-N	[M-H]-	1.208	243.0614	C9H12N2O6	765292	926736	750804
4	Inosine	UGQMRVRMYYASKQ-KQYNXXCUSA-N	[M-H]-	1.461	267.0735	C10H12N4O5	60725.6	54651.8	38400.9
5	Xanthosine	UBORTCNDUKBEOP-UUOKFMHZSA-N	[M-H]-	1.645	283.0670	C10H12N4O6	32962.2	61819.5	65904.6
6	Adenosine	OIRDTQYFTABQOQ-KQYNXXCUSA-N	[M+H]+	2.023	268.1031	C10H13N5O4	257730	698285	1.68016e+06
7	2-O-Methyladenosine	FPUGCISOLXNPPC-UHFFFAOYSA-N	[M+H]+	2.441	282.1178	C11H15N5O4	40057.4	117797	92633.7
8	1-Methyladenosine	GFYLSDSUCHVORB-IOSLPCCCSA-N	[M+H]+	2.859	282.1001	C11H15N5O4	13471.3	20815.3	19568.2
9	Cyclic AMP	IVOMOUWHDPKRLL-KQYNXXCUSA-N	[M+H]+	10.256	330.3363	C10H12N5O6P	2.11306e+06	2.55804e+06	2.68503e+06
Organic nitrogen compounds
1	Choline	OEYIOHPDSNJKLS-UHFFFAOYSA-N	[M]+	0.862	104.1062	C5H14NO	6.48897e+06	9.9794e+06	8.28649e+06
2	Imidacloprid	YWTYJOPNNQFBPC-UHFFFAOYSA-N	[M+H]+	4.092	256.0566	C9H10ClN5O2	74187.5	78594.1	68568.7
3	Dicyclohexylamine	XBPCUCUWBYBCDP-UHFFFAOYSA-N	[M+H]+	4.533	182.1891	C12H23N	58472.8	51864.1	47706.4
4	N,N-Dimethyldodecylamine N-oxide	SYELZBGXAIXKHU-UHFFFAOYSA-N	[M+H]+	8.447	230.2486	C14H31NO	712346	586439	672059
5	1-Tetradecanamine, N,N-dimethyl-, N-oxide	ONHFWHCMZAJCFB-UHFFFAOYSA-N	[M+H]+	8.460	258.2778	C16H35NO	16537.2	17300	18273.8
Organic oxygen compounds
1	Quinic acid	AAWZDTNXLSGCEK-LNVDRNJUSA-N	[M-H]-	0.754	191.0558	C7H12O6	1.5903e+07	4.31536e+07	1.71738e+07
2	QUINATE	AAWZDTNXLSGCEK-RKGSPJAZSA-N	[2M-2H+Na]-	0.765	405.0980	C7H12O6	79133	269913	75825.9
3	3-Methyl-3-buten-2-one	ZGHFDIIVVIFNPS-UHFFFAOYSA-N	[M+H]+	1.646	85.0645	C5H8O	39732.4	42294	31219.4
4	3,4-Dihydroxybenzaldehyde	IBGBGRVKPALMCQ-UHFFFAOYSA-N	[M-H]-	2.681	137.0241	C7H6O3	2.15918e+06	3.64225e+06	2.12301e+06
5	4-Hydroxybenzaldehyde	RGHHSNMVTDWUBI-UHFFFAOYSA-N	[M-H]-	3.064	121.0283	C7H6O2	68831.7	95717.4	125733
6	5-Hydroxymethylfurfural	NOEGNKMFWQHSLB-UHFFFAOYSA-N	[M+H]+	3.776	127.0379	C6H6O3	68769.3	58098.5	50556.5
7	Nonaethylene glycol	YZUUTMGDONTGTN-UHFFFAOYSA-N	[M+Na]+	3.797	437.2362	C18H38O10	24666.1	23615.5	21508.4
8	2-Aminoacetophenone	HEQOJEGTZCTHCF-UHFFFAOYSA-N	[M+H]+	3.902	136.0743	C8H9NO	190577	176179	155155
9	Isochlorogenic acid B	UFCLZKMFXSILNL-WIYVNLJQSA-N	[M-H]-	4.298	515.1235	C25H24O12	21595.6	41418	33354.2
10	Safranal	SGAWOGXMMPSZPB-UHFFFAOYSA-N	[M+H]+	4.409	151.1099	C10H14O	87722.1	169195	117284
11	3',4',5'-Trimethoxyacetophenone	VUGQIIQFXCXZJU-UHFFFAOYSA-N	[M+H]+	4.970	211.0927	C11H14O4	133006	136471	120214
12	Isophorone	HJOVHMDZYOCNQW-UHFFFAOYSA-N	[M+H]+	5.147	139.1104	C9H14O	68108	66941.5	80607.6
13	Valerophenone	XKGLSKVNOSHTAD-UHFFFAOYSA-N	[M+H]+	5.394	163.1104	C11H14O	22564.5	55171.3	22536.7
14	Jasmolone	SVRKACAGHUZSGU-SNAWJCMRNA-N	[M+H]+	5.860	181.1231	C11H16O2	756807	317643	279665
15	3-O-Methylfunicone	WGLRJONCGNNMKL-VOTSOKGWSA-N	[M+Na]+	6.550	411.1011	C20H20O8	1.15e+06	1.18072e+06	998334
16	Methyl 3-[(1E,3E)-3,5-dimethyl-1,3-heptadien-1-yl]-8-hydroxy-6a,8-dimethyl-6-oxo-6a,8,9,9a-tetrahydro-6H-furo[2,3-h]isochromene-9-carboxylate	VYXBNIDRQOAAHX-RQADFKIXSA-N	[M+Na]+	8.572	437.1910	C24H30O6	305422	1.13062e+06	700659
17	(+)-Aspermytin A	RYBXJAJHOPCXHS-RDUHTLEXSA-N	[M-H2O+H]+	8.684	249.1849	C16H26O3	707095	179175	43731.7
18	(1R,2R,4aS,8aS)-2-[(2R)-2-Hydroxybutyl]-1,3-dimethyl-1,2,4a,5,6,7,8,8a-octahydro-1-naphthalenecarboxylic acid	HIVVBTLNCFFLPO-LVNYTYFRSA-N	[M-H2O+H]+	8.902	263.1978	C17H28O3	42779.1	60874.3	43974.3
19	Patchouli alcohol	GGHMUJBZYLPWFD-DUNKBJDJSA-N	[M+H]+	9.171	205.1937	C15H26O	52787.2	81867.5	63369.5
20	Dronedarone	ZQTNQVWKHCQYLQ-UHFFFAOYSA-N	[M-H]-	10.200	555.2835	C31H44N2O5S	107623	58991.1	61406.2
21	[4,6-diethyl-6-(4-ethyl-2-methyloctyl)-3H-1,2-dioxin-3-yl]acetic acid	PGURXSLSPSOJSS-ZHOBMISMNA-N	[M+H]+	10.721	355.2838	C21H38O4	163915	169619	146424
22	Embelin	IRSFLDGTOHBADP-UHFFFAOYSA-N	[M-H]-	10.734	293.1771	C17H26O4	42241.7	54683.9	51629.1
23	5-dodecyl-4-hydroxy-4-methylcyclopent-2-en-1-one	HWMQXCKSSOGAEL-PWQNQZOANA-N	[M+H-H2O]+	12.879	263.2337	C18H32O2	180979	170137	127195
Organoheterocyclic compounds
1	Furan	YLQBMQCUIZJEEH-UHFFFAOYSA-N	[M+H-H2O]+	0.773	69.0328	C4H4O	237395	211636	205140
2	4-Hydroxy-6-methyl-2-pyrone	NSYSSMYQPLSPOD-UHFFFAOYSA-N	[M+H]+	0.780	127.0378	C6H6O3	1.42871e+06	1.29285e+06	1.53299e+06
3	Glucuronolactone	UYUXSRADSPPKRZ-SKNVOMKLSA-N	[M-H]-	0.847	175.0230	C6H8O6	574972	337381	133500
4	Isonicotinic acid	TWBYWOBDOCUKOW-UHFFFAOYSA-N	[M+H]+	0.961	124.0387	C6H5NO2	16922.4	26561.4	21459.6
5	Coixol	MKMCJLMBVKHUMS-UHFFFAOYSA-N	[M+H]+	0.962	166.0470	C8H7NO3	122353	115640	73286.7
6	Levoglucosan	TWNIBLMWSKIRAT-VFUOTHLCSA-N	[M-H]-	1.157	161.0437	C6H10O5	251874	559583	143207
7	4-Pyridoxic acid	HXACOUQIXZGNBF-UHFFFAOYSA-N	[M-H]-	1.301	182.0443	C8H9NO4	151427	230066	195942
8	2,6,6,10,14-Pentamethyl-11,13-dioxatetracyclo[8.8.0.02,7.012,17]octadeca-4,12(17)-diene-3,16-dione	LDVSKUDVSXXLAQ-UHFFFAOYSA-N	[M+Na]+	1.380	367.1859	C21H28O4	173764	195495	438730
9	2-Pyrrolidinone	HNJBEVLQSNELDL-UHFFFAOYSA-N	[M+H]+	1.383	86.0585	C4H7NO	353271	191091	137105
10	3-Pyridinemethanol	MVQVNTPHUGQQHK-UHFFFAOYSA-N	[M+H]+	1.412	110.0582	C6H7NO	1.15803e+06	369240	435156
11	6-Hydroxynicotinic acid	BLHCMGRVFXRYRN-UHFFFAOYSA-N	[M-H]-	1.414	138.0192	C6H5NO3	142342	57304.7	24074.3
12	3-Hydroxypyridine	GRFNBEZIAWKNCO-UHFFFAOYSA-N	[M-H]-	1.430	94.0293	C5H5NO	202878	34600.1	63937.3
13	(4S,5Z,6S)-4-(2-methoxy-2-oxoethyl)-5-[2-[(E)-3-phenylprop-2-enoyl]oxyethylidene]-6-[(2S,3R,4S,5S,6R)-3,4,5-trihydroxy-6-(hydroxymethyl)oxan-2-yl]oxy-4H-pyran-3-carboxylic acid	LJYFZKKLKJAKAX-UHFFFAOYSA-N	[M+H]+	1.488	342.1549	C16H23NO7	4.4361e+06	966871	1.44516e+06
14	Salsoline	YTPRLBGPGZHUPD-UHFFFAOYSA-N	[M+H]+	1.599	194.1167	C11H15NO2	55050.6	148822	284775
15	Nicotinamide	DFPAKSUCGFBDDF-UHFFFAOYSA-N	[M+H]+	1.600	123.0535	C6H6N2O	36306.8	74040	111890
16	Dibenz[a,j]acridine	ANUCHZVCBDOPOX-UHFFFAOYSA-N	[M+H]+	1.756	280.1175	C21H13N	253901	169753	98896.6
17	4-(Azaniumylmethyl)-5-(hydroxymethyl)-2-methylpyridin-3-olate	NHZMQXZHNVQTQA-UHFFFAOYSA-N	[M+H]+	1.894	169.0969	C8H12N2O2	119460	95375.4	79751.9
18	Cipro	MYSWGUAQZAJSOK-UHFFFAOYSA-N	[M+H]+	1.914	332.1338	C17H18FN3O3	155649	167806	187212
19	Hydrocotarnine	XXANNZJIZQTCBP-UHFFFAOYSA-N	[M+H]+	1.994	222.1119	C12H15NO3	353844	267105	138099
20	Adenine	GFFGJBXGBJISGV-UHFFFAOYSA-N	[M-H]-	2.023	134.0469	C5H5N5	31441	166678	258988
21	Evoxine	FGANMDNHTVJAHL-UHFFFAOYSA-N	[M+H]+	2.109	348.1448	C18H21NO6	307985	129993	88506.8
22	5‐(1‐benzofuran‐2‐yl)‐N,N‐dimethyl‐2‐[4‐(piperazin‐1‐yl)phenyl]‐1,3‐thiazole‐4‐carboxamide	UMTLULRIWDACNW-UHFFFAOYSA-N	[M+Na]+	2.350	455.1487	C24H24N4O2S	38645.7	53979.4	28257.1
23	Fumiquinazoline H	SJNRYASCJOVKHZ-MBLBISRUSA-N	[M+Na]+	2.394	508.1985	C27H27N5O4	37475.3	45171.8	38022
24	Tryptophan	QIVBCDIJIAJPQS-VIFPVBQESA-N	[M-H]-	2.408	203.0841	C11H12N2O2	8282.69	10792.9	92756.7
25	Hippagine	JKZMYBLUKAMPKM-UHFFFAOYSA-N	[M+H]+	2.427	288.1198	C16H17NO4	109936	27048.2	23291.1
26	Maltol	XPCTZQVDEJYUGT-UHFFFAOYSA-N	[M+H]+	2.455	127.0379	C6H6O3	160836	195115	74893.3
27	Pyridoxine	LXNHXLLTXMVWPM-UHFFFAOYSA-N	[M+H]+	2.487	170.0814	C8H11NO3	69349.5	88208.2	65861.9
28	Khelloside	SJRACCTZSAUMGO-WIMVFMHDSA-N	[M+H]+	2.721	409.1097	C19H20O10	61071.1	42129.6	43320.7
29	Hydroxybenzotriazole	JMTMSDXUXJISAY-UHFFFAOYSA-N	[M-H]-	2.842	134.0358	C6H5N3O	18078.1	65985.2	110363
30	4-Hydroxyquinoline	PMZDQRJGMBOQBF-UHFFFAOYSA-N	[M-H]-	2.881	144.0426	C9H7NO	28046.3	17413.6	12494.9
31	4-Methyl-5-thiazoleethanol	BKAWJIRCKVUVED-UHFFFAOYSA-N	[M+H]+	2.897	144.0472	C6H9NOS	64954.6	109583	104977
32	5-Methoxyindole-3-acetic acid	COCNDHOPIHDTHK-UHFFFAOYSA-N	[M+H]+	2.921	206.0803	C11H11NO3	112383	107162	87448.2
33	(2S)-2-[(1S,2R)-1,2-Dihydroxypentyl]-4-methoxy-2,3-dihydropyran-6-one	YLHOHANRUSKHKO-YWVKMMECSA-N	[M+H]+	3.082	231.1222	C11H18O5	32217.4	696908	1.505e+06
34	Edaravone	QELUYTUMUWHWMC-UHFFFAOYSA-N	[M+H]+	3.107	175.0854	C10H10N2O	85951.4	19056.7	12447.7
35	Thioridazine	KLBQZWRITKRQQV-UHFFFAOYSA-N	[M+H]+	3.138	371.1663	C21H26N2S2	425445	506250	248773
36	Meperidine	XADCESSVHJOZHK-UHFFFAOYSA-N	[M+H]+	3.286	248.1618	C15H21NO2	12023.6	23739.5	45219.1
37	Norcimifugin	FHCHSXPHLRBEBR-UHFFFAOYSA-N	[M+H]+	3.405	293.0995	C15H16O6	313905	198966	203269
38	Enicoflavine	GBJQPSBGSKNYHV-YVMONPNESA-N	[M-H]-	3.455	210.0769	C10H13	360160	769823	1.47714e+06
39	Furfuryl acetate	CKOYRRWBOKMNRG-UHFFFAOYSA-N	[M+CH3OH+H]+	3.584	141.0544	C7H8O3	1.75948e+06	1.69681e+06	106889
40	3-[(7S,8S)-5-Hydroxy-2,2,7,8-tetramethyl-6-oxo-7,8-dihydropyrano[3,2-g]chromen-10-yl]-3-phenylpropanoic acid	CEJSYHIZUAMEQV-CBVZESEGSA-N	[M-H]-	3.657	421.1650	C25H26O6	2.38282e+06	2.31412e+06	2.82834e+06
41	Riboflavin	AUNGANRZJHBGPY-SCRDCRAPSA-N	[M+H]+	3.674	377.1452	C17H20N4O6	66853.7	73187	66749.5
42	Citrinin	CBGDIJWINPWWJW-IYSWYEEDSA-N	[M-H]-	3.986	249.0792	C13H14O5	74907.8	48606.2	47408.4
43	Citreoviridin 1b	QPSHETAOAVLQIF-AYGDVHJDSA-N	[M+Na]+	4.042	425.1921	C23H30O6	67777.4	134856	108198
44	Cimifugin	ATDBDSBKYKMRGZ-ZDUSSCGKSA-N	[M+H]+	4.159	307.1140	C16H18O6	193044	112471	103971
45	ACETYL ISOGAMBOGIC ACID	REDMIYQFNIRTDF-AKZXAPPFSA-N	[M+Na]+	4.173	693.3058	C40H46O9	7114.21	18332.2	26536.2
46	Loliolide	XEVQXKKKAVVSMW-WRWORJQWSA-N	[M+H]+	4.237	197.1167	C11H16O3	21047.9	29011.5	28546.8
47	Indole-3-carboxaldehyde	OLNJUISKUQQNIM-UHFFFAOYSA-N	[M-H]-	4.368	144.0460	C9H7NO	233233	314547	296705
48	Eleutherol	KNLHGXVYZRQSJZ-SSDOTTSWSA-N	[M-H]-	4.397	243.0665	C14H12O4	789009	231469	59513.8
49	4'-O-b-D-Glucosyl-5-O-methylvisamminol	QVGFPTYGKPLXPK-OOBAEQHESA-N	[M+H]+	4.466	453.1729	C22H28O10	43783.6	45006.8	117258
50	Flumioxazin	FOUWCSDKDDHKQP-UHFFFAOYSA-N	[M+H]+	4.946	355.1151	C19H15FN2O4	72473.1	86391.4	72325.6
51	Isoapetalic acid	JZWLSXINEVHWEP-UHFFFAOYSA-N	[M+Na]+	5.183	411.1754	C22H28O6	101657	55171.2	75752.9
52	1-[3-(Trifluoromethyl)phenyl]piperazine	KKIMDKMETPPURN-UHFFFAOYSA-N	[M+H]+	5.246	231.1111	C11H13F3N2	103040	115605	88653.5
53	Cycloheximide	YPHMISFOHDHNIV-FSZOTQKASA-N	[M+H]+	5.263	282.1714	C15H23NO4	24228.9	21678.5	34166.1
54	(3aR,6R,7aR)-6-Methyl-3-methylidene-6-(4-oxopentyl)-3a,4,7,7a-tetrahydro-1-benzofuran-2,5-dione	MIRSLSRVCIOISZ-LALPHHSUSA-N	[2M+Na]+	5.265	551.2585	C15H20O4	142443	88013.8	250948
55	8-Hydroxy-4-methoxy-1-methylquinolin-2-one	RVWQXFWAUMMLKE-UHFFFAOYSA-N	[M+H]+	5.316	206.0798	C11H11NO3	73222.3	92477.9	116196
56	alpha-Cyclopiazonic acid	SZINUGQCTHLQAZ-DQYPLSBCSA-N	[M+H]+	5.458	337.1625	C20H20N2O3	123616	62675.3	50624
57	gamma-Mangostin	VEZXFTKZUMARDU-UHFFFAOYSA-N	[M-H]-	5.654	395.1466	C23H24O6	3951.45	9494.21	35603
58	3-[(2S,3R,4S,5R,6R)-3-[(2S,3S,4R,5R,6S)-3,5-Dihydroxy-4-methoxy-6-methyloxan-2-yl]oxy-4,5-dihydroxy-6-methyloxan-2-yl]oxy-8-hydroxy-15-methyl-11,18-dioxapentacyclo[10.6.2.02,7.09,19.016,20]icosa-1(19),2(7),3,5,8,12(20),13,15-octaene-10,17-dione	PONPPNYZKHNPKZ-BAHCCNBTSA-N	[M-H]-	5.816	639.1659	C32H32O14	10256	29257	25590.6
59	8-Hydroxy-2,7,7,11,15-pentamethyl-5,12,16-trioxapentacyclo[9.8.0.0(2),.0,.0(1)(3),(1)]nonadec-13(18)-ene-3,17-dione	OYBHLUBLZHVTKK-UHFFFAOYSA-N	[M+H]+	5.893	377.1918	C21H28O6	13522	312915	125699
60	2-(1-Phenylethyl)-3,6-Dihydro-2H-Pyran	YZZCODTUVAVDER-AAEUAGOBSA-N	[M+H]+	5.931	189.1271	C13H16O	123210	96523.6	44599.8
61	5-(6-Methyl-6-hydroxyoctyl)furan-2(5H)-one	SYVFGLXUEAXFAP-UHFFFAOYSA-N	[M-H2O+H]+	5.954	209.1520	C13H22O3	68715.3	35042.5	45353.7
62	3-Ethyl-6-hydroxy-3H-2-benzofuran-1-one	AIHVXKPMAWGFLZ-UHFFFAOYSA-N	[M+ACN+H]+	6.146	220.0955	C10H10O3	25535.5	34798.4	26808.4
63	Tryptophol	MBBOMCVGYCRMEA-UHFFFAOYSA-N	[M+H-H2O]+	6.146	144.0806	C10H11NO	69455	77342.4	214065
64	Roquefortine M	GIYROBMIPLLHQE-OQLLNIDSSA-N	[M+H]+	6.157	422.1933	C22H23N5O4	31162.6	44127.2	155869
65	1,3-Dimethoxy-2-hydroxy-10-methyl-9(10h)-acridinone	JENFZXAOWFNHSE-UHFFFAOYSA-N	[M+H]+	6.438	286.1065	C16H15NO4	114834	83420.4	129954
66	Phthalic anhydride	LGRFSURHDFAFJT-UHFFFAOYSA-N	[M+H]+	6.442	149.0216	C8H4O3	210033	104214	156327
67	Austalide D	WDGSJYYXVXQQHP-UHFFFAOYSA-N	[M+Na]+	6.613	555.2174	C28H36O10	8979.88	296365	90794.2
68	Sambucinol	GFLMBFRNOPTZDK-CMBQYIQPSA-N	[M+H]+	6.851	267.1571	C15H22O4	41280.5	18954.9	33718.8
69	1,5-Dihydroxy-2,3-dimethoxy-10-methyl-9-acridone	WUPPOLDDVHCHKK-UHFFFAOYSA-N	[M+H]+	6.921	302.1024	C16H15NO5	327413	258522	744223
70	7''-ethyl-6-methyl-4'',7''-dihydro-3''H-dispiro[oxane-2,6'-[7,9,12]triazatricyclo[6.3.1.04,12]dodecane-10',2''-oxepin]-8'-en-3-ol	PVERDUFTDYLFAY-WXWVCVOLNA-N	[M+H]+	6.965	376.2587	C21H33N3O3	291879	307701	372251
71	Clareolide	IMKJGXCIJJXALX-SHUKQUCYSA-N	[M+H]+	7.028	251.2004	C16H26O2	278647	250957	159324
72	(E)-Piperolein A	MIWPBXQTBYPJEF-XBXARRHUSA-N	[M+H]+	7.046	316.1881	C19H25NO3	74577.6	20836.9	42946.8
73	Meptazinol	JLICHNCFTLFZJN-UHFFFAOYSA-N	[M+H]+	7.055	234.1846	C15H23NO	57088.2	30753.2	45821.2
74	Indoxyl	PCKPVGOLPKLUHR-UHFFFAOYSA-N	[M+H]+	7.159	134.0594	C8H7NO	46572.2	119899	101357
75	Pyridoxal	RADKZDMFGJYCBB-UHFFFAOYSA-N	[M-H]-	7.229	166.0493	C8H9NO3	22934.8	36207.4	28606.4
76	Gelomulide N	YOELDOOOBJSHSZ-SRFZOMHBSA-N	[M-H2O+H]+	7.569	415.2110	C24H32O7	36253.2	86624.2	59832.2
77	(5S)-5-Heptyloxolan-2-one	PHXATPHONSXBIL-JTQLQIEISA-N	[M+H]+	7.876	185.1526	C11H20O2	12646.6	28333.9	18531.3
78	Pyraclostrobin	HZRSNVGNWUDEFX-UHFFFAOYSA-N	[M+H]+	8.490	388.1062	C19H18ClN3O4	2.24941e+06	535060	200170
79	gamma-Dodecalactone	WGPCZPLRVAWXPW-UHFFFAOYSA-N	[M+H]+	8.591	199.1659	C12H22O2	43674.4	56527.1	55706.1
80	Papaverine	XQYZDYMELSJDRZ-UHFFFAOYSA-N	[M+H]+	9.416	340.1513	C20H21NO4	3411.43	15019.3	44474.3
81	Buprofezin_C16H23N3OS_(2Z)-2-(tert-Butylimino)-3-(1-methylethyl)-5-phenyl-1,3,5-thiadiazinan-4-one	PRLVTUNWOQKEAI-VKAVYKQESA-N	[M+H]+	9.428	306.1644	C16H23N3OS	59908.2	1021.08	28064.3
82	Dihydrouracil	OIVLITBTBDPEFK-UHFFFAOYSA-N	[M+H]+	9.629	115.0534	C4H6N2O2	12338	21377.5	13710.5
83	3-Cyanopyridine	GZPHSAQLYPIAIN-UHFFFAOYSA-N	[M+H]+	9.629	105.0689	C6H4N2	35453.5	64156.4	37909.7
84	Dihydromuronic acid	SPGPUDJMXMJNCU-JLAWEPINSA-N	[M-H]-	10.360	367.2461	C21H36O5	25898.9	8165.03	15874.7
85	Cafestol	DNJVYWXIDISQRD-HWUKTEKMSA-N	[M+H]+	10.483	317.2054	C20H28O3	123132	133998	104742
86	Himbacine	FMPNFDSPHNUFOS-UHFFFAOYSA-N	[M+H]+	10.596	346.2709	C22H35NO2	138433	414449	249940
87	Simvastatin	RYMZZMVNJRMUDD-HGQWONQESA-N	[M+Na]+	10.848	441.2826	C25H38O5	453792	1.02409e+06	922011
88	Oxazepam	ADIMAYPTOBDMTL-UHFFFAOYSA-N	[M-H]-	11.050	285.0375	C15H11ClN2O2	26184.5	53719.8	48931.6
89	Neodihydroprotolichesterinic acid	NRFWTRPHJATQOB-UHFFFAOYSA-N	[M-H]-	11.061	325.2344	C19H34O4	53190.1	59433.9	61910.9
90	5-(6-Methyl-7-oxooctyl)furan-2(5H)-one	MSOHKYKACHEERC-UHFFFAOYSA-N	[M+H]+	11.294	225.1477	C13H20O3	51553.9	35025.6	53606.6
91	Deoxykhivorin	SUQFMFHTLHMZNM-SLBLICBISA-N	[M+Na]+	11.405	593.2758	C32H42O9	252371	1.07539e+07	5.04619e+06
92	Myristicin	BNWJOHGLIBDBOB-UHFFFAOYSA-N	[M+H]+	11.492	193.0837	C11H12O3	34202	40021.6	33593.6
93	Galaxolidone	PGMHPYRIXBRRQD-UHFFFAOYSA-N	[M+H]+	11.619	273.1831	C18H24O2	51659.9	31918.7	58596.4
94	3-Deoxo-3-beta-Acetoxydeoxydihydrogedunin	HNFPPWVGLWDXQQ-UDYWQXAESA-N	[M+Na]+	11.865	535.2709	C30H40O7	531904	1.14836e+07	3.29538e+06
95	Dodemorph	JMXKCYUTURMERF-UHFFFAOYSA-N	[M+H]+	12.108	282.2785	C18H35NO	79704.6	80283.5	93753
96	Metronidazole	VAOCPAMSLUNLGC-UHFFFAOYSA-N	[M+H]+	13.754	172.0718	C6H9N3O3	108335	130660	117881
Phenylpropanoids and polyketides
1	Mucorisocoumarin B	CXVPYCSNJZJTRF-UHFFFAOYSA-N	[M+Na]+	0.708	317.0970	C15H18O6	80691.9	93467.4	259627
2	Vanillic acid + O-sulfonateHex	YHVRMRPNSSPKAB-UHFFFAOYSA-N	[M-H]-	1.399	409.0410	C14H18O12S	164150	182060	156152
3	Oxytetracycline	FYDOORKXBWEKQM-GUQPPTOYSA-N	[M+H]+	2.606	461.1550	C22H24N2O9	49738.7	37356.1	41212.9
4	Perlatolinic acid	UTAQXQVSEKIWBB-UHFFFAOYSA-N	[M-H]-	2.767	443.1946	C25H32O7	1.12151e+06	1.36872e+06	2.87139e+06
5	3-(3,4,5-Trimethoxyphenyl)propanoic acid	ZCYXGVJUZBKJAI-UHFFFAOYSA-N	[M+H]+	2.847	241.1052	C12H16O5	51002	68595.8	33324.7
6	L-(-)-3-Phenyllactic acid	VOXXWSYKYCBWHO-QMMMGPOBSA-N	[M-H]-	3.124	165.0548	C9H10O3	64605.3	83737.1	80275.6
7	Haemoventosine	VZSFONBSZGFZNH-YFKPBYRVSA-N	[M-H]-	3.203	303.0531	C15H12O7	115929	92546.4	59780.2
8	[1a-(Hydroxymethyl)-2-[3,4,5-trihydroxy-6-(hydroxymethyl)oxan-2-yl]oxy-2,5a,6,6a-tetrahydro-1bH-oxireno[5,6]cyclopenta[1,3-c]pyran-6-yl] 3,4-dimethoxybenzoate	JPLOCWOFCUFHBG-UHFFFAOYSA-N	[M+Na]+	3.552	549.1588	C24H30O13	26818.4	30562.5	21322.7
9	Tetracycline	JYHCQVWYCGHXGP-UHFFFAOYSA-N	[M+H]+	3.752	445.1664	C22H24N2O8	29111	30052.7	47104.2
10	3-(4-Hydroxy-3-methoxyphenyl)propionic acid	BOLQJTPHPSDZHR-UHFFFAOYSA-N	[M-H]-	3.783	195.0655	C10H12O4	91551.3	76249.8	64916.2
11	Uniconazole	YNWVFADWVLCOPU-UHFFFAOYSA-N	[M+H]+	3.857	292.1190	C15H18ClN3O	1.04328e+06	731386	606424
12	3-(3,4-Dimethoxyphenyl)-1-(2-hydroxy-4,6-dimethoxyphenyl)propan-1-one	MQEOTHTYNCMSAN-UHFFFAOYSA-N	[M+Na]+	3.890	369.1489	C19H22O6	207296	189132	153890
13	(5S,6S)-4-Methoxy-5-hydroxy-6-phenethyl-5,6-dihydro-2H-pyran-2-one	VJCNEDVMYQCMBK-FZMZJTMJSA-N	[M+H]+	3.968	249.1114	C14H16O4	151702	109430	77564.1
14	Piceatannol	CDRPUGZCRXZLFL-OWOJBTEDSA-N	[M+H]+	4.438	245.0806	C14H12O4	145565	39034.3	15114.7
15	Naringenin chalcone	YQHMWTPYORBCMF-ZZXKWVIFSA-N	[M-H]-	4.552	271.0607	C15H12O5	265330	154068	65385.2
16	Isorhapontin	KLPUXMNQDCUPNO-DXKBKAGUSA-N	[M-H]-	4.747	419.1350	C21H24O9	22037.5	25240.5	48160.1
17	Cinnamaldehyde	KJPRLNWUNMBNBZ-QPJJXVBHSA-N	[M+H]+	5.098	133.0991	C9H8O	122597	196819	196178
18	3,4,5-Trimethoxycinnamaldehyde	XDSHNNRBLSBDAP-SNAWJCMRSA-N	[M+H]+	5.236	223.0952	C12H14O4	66019	95553	70439
19	Dexibuprofen	HEFNNWSXXWATRW-JTQLQIEISA-N	[M+H]+	5.388	207.1367	C13H18O2	138538	305614	243908
20	Resveratrol	LUKBXSAWLPMMSZ-OWOJBTEDSA-N	[M+H]+	5.443	229.0858	C14H12O3	55737.8	26150.1	8294.86
21	Lunularic acid	GFSQDOUEUWXRSL-UHFFFAOYSA-N	[M-H]-	5.589	257.0812	C15H14O4	126610	315205	292696
22	Physodic acid	KVTYWHGIZSCFLG-UHFFFAOYSA-N	[M+Na]+	5.692	493.1822	C26H30O8	1.07913e+06	8.17771e+06	5.91603e+06
23	(7E,13E)-9,15-Dihydroxy-4,10,16-trimethyl-1,5,11-trioxacyclohexadeca-7,13-diene-2,6,12-trione	MJMMUATWVTYSFD-YDFGWWAZSA-N	[M+K]+	5.960	381.0931	C16H22O8	146736	286969	66265.3
24	Diffractaic acid	MIJKZXWOOXIEEU-UHFFFAOYSA-N	[M+Na]+	6.331	397.1236	C20H22O7	1.36254e+06	1.81399e+06	1.64289e+06
25	1,7-Bis(4-hydroxyphenyl)-3-heptanyl 6-O-[(2S,3R,4R)-3,4-dihydroxy-4-(hydroxymethyl)tetrahydro-2-furanyl]-beta-D-glucopyranoside	JLMGCBFIPZDHLZ-JKHMXVTDSA-N	[M-H]-	6.501	593.2618	C30H42O12	14837.3	15182.3	30281.6
26	Albocycline	BYWWNDLILWPPJP-REXWONOSSA-N	[M+H]+	7.616	309.2058	C18H28O4	38026.3	73393.7	33629
27	Pterostilbene	VLEUZFDZJKSGMX-ONEGZZNKSA-N	[M-H]-	7.641	255.1026	C16H16O3	14604	49024.4	42641.5
28	Sterigmatocystin	UTSVPXMQSFGQTM-DCXZOGHSSA-N	[M+H]+	7.799	325.0697	C18H12O6	93091.6	121853	109483
29	13,15-Dihydroxy-9-methoxy-5-methyl-4-oxabicyclo[10.4.0]hexadeca-1(12),13,15-triene-3,11-dione	LBVPDFGFLMFDPI-UHFFFAOYSA-N	[M+Na]+	8.048	345.1318	C17H22O6	438941	670958	458946
30	Kanakugiol	LETBAZLAGJPEIM-ZHACJKMWSA-N	[M-H]-	8.725	343.1161	C19H20O6	30338.9	32417.7	26099.4
31	Flavokawain A	CGIBCVBDFUTMPT-RMKNXTFCSA-N	[M+H]+	8.923	315.1202	C18H18O5	25567	38753.9	22775.7

## Sheet: Table.S3
Table S3. The differential compounds identified in aged CRPs of different aging years
Code	Name	INCHIKEY	Adduct	RT(min)	m/z	Formula	VIP
Flavonoids
1	Naringenin	FTVWIRXFELQLPI-ZDUSSCGKSA-N	[M-H]-	5.735	271.061	C15H12O5	2.0958
2	5,8-Dihydroxyflavanone	JJRIYFGZKRETII-UHFFFAOYSA-N	[M-H]-	7.016	255.064	C15H12O4	1.955
3	Eriodictyol	SBHXYTNGIZCORC-ZDUSSCGKSA-N	[M-H]-	5.228	287.053	C15H12O6	1.3672
4	Quercetin	REFJWTPEDVJJIY-UHFFFAOYSA-N	[M+H]+	4.553	303.051	C15H10O7	2.1425
5	Luteolin	IQPNAANSBPBGFQ-UHFFFAOYSA-N	[M-H]-	6.231	285.04	C15H10O6	1.3939
6	Apigenin	KZNIFHPLKGYRTM-UHFFFAOYSA-N	[M-H]-	6.365	269.045	C15H10O5	1.2738
7	Kaempferide	SQFSKOYWJBQGKQ-UHFFFAOYSA-N	[M-H]-	7.8	299.058	C16H12O6	1.1849
8	Cyanin	RDFLLVCQYHQOBU-ZOTFFYTFSA-O	[M]+	1.605	611.159	C27H31O16	2.8487
9	Rutin	IKGXIBQEEMLURG-NVPNHPEKSA-N	[M-H]-	4.555	609.145	C27H30O16	2.085
10	Neoeriocitrin	OBKKEZLIABHSGY-DOYQYKRZSA-N	[M-H]-	4.88	595.166	C27H32O15	1.9421
11	Tulipanin	PLKUTZNSKRWCCA-LTSKFBHWSA-O	[M+H]+	11.423	609.267	C27H31O16	1.8541
12	Naringenin-7-O-rutinoside	HXTFHSYLYXVTHC-UHFFFAOYNA-N	[M-H]-	4.55	579.176	C27H32O14	1.8417
13	Typhaneoside	POMAQDQEVHXLGT-UHFFFAOYSA-N	[M-H]-	4.388	769.216	C34H42O20	1.7412
14	Gossypetin-8-C-glucoside	SJRXVLUZMMDCNG-UHFFFAOYNA-N	[M-H]-	1.8	479.084	C21H20O13	1.6228
15	Naringin	DFPMSGMNTNDNHN-CSIAVLANSA-N	[M+Cl]-	4.55	615.15	C27H32O14	1.5101
16	Isoscoparin	KOMUHHCFAXYRPO-DGHBBABESA-N	[M+H]+	4.587	463.12	C22H22O11	1.4905
17	Rhoifolin	RPMNUQRUHXIGHK-UHFFFAOYSA-N	[M+H]+	4.801	579.168	C27H30O14	1.472
18	Leucoside	RXAXTTGJEMODPY-UHFFFAOYSA-N	[M-H]-	3.934	579.133	C26H28O15	1.4628
19	Prunin	DLIKSSGEMUFQOK-SFTVRKLSSA-N	[M+H]+	4.551	435.127	C21H22O10	1.3784
20	Troxerutin	IYVFNTXFRYQLRP-VVSTWUKXSA-N	[M-H]-	3.661	787.236	C33H42O19	1.2761
21	Lactiflorin	HXTFHSYLYXVTHC-AJHDJQPGSA-N	[M+H]+	3.659	581.184	C27H32O14	1.1693
22	Myricetin-3-O-galactoside	FOHXFLPXBUAOJM-UHFFFAOYNA-N	[M-H]-	2.135	479.084	C21H20O13	1.027
23	Didymin	RMCRQBAILCLJGU-HIBKWJPLSA-N	[M+H]+	5.581	595.201	C28H34O14	1.0228
24	Cosmosiin	KMOUJOKENFFTPU-QNDFHXLGSA-N	[M+H]+	4.798	433.112	C21H20O10	1.0026
25	Dimefline	ZXFQRFXLFWWKLX-UHFFFAOYSA-N	[M+H]+	8.919	324.153	C20H21NO3	3.0769
26	Isosakuranetin	HMUJXQRRKBLVOO-AWEZNQCLSA-N	[M-H]-	6.961	285.076	C16H14O5	1.7157
27	Diosmetin	MBNGWHIJMBWFHU-UHFFFAOYSA-N	[M-H]-	6.251	299.057	C16H12O6	1.1517
28	Chrysoeriol	SCZVLDHREVKTSH-UHFFFAOYSA-N	[M-H]-	6.584	299.059	C16H12O6	1.1093
29	Jaceidin	XUWTZJRCCPNNJR-UHFFFAOYSA-N	[M-H]-	7.031	359.081	C18H16O8	1.7932
30	Isoginkgetin	HUOOMAOYXQFIDQ-UHFFFAOYSA-N	[M+H]+	10.287	567.131	C32H22O10	3.0478
31	Podocarpusflavone A	RBTRUVNXLDXHBJ-UHFFFAOYSA-N	[M+H]+	0.859	553.118	C31H20O10	1.4871
32	Mundulone acetate	QUQMZWZRFQKNFP-UHFFFAOYSA-N	[M+H]+	6.727	477.188	C28H28O7	2.1303
33	Mundulone	KJTDZAHLWHEULN-UHFFFAOYSA-N	[M+H]+	5.694	435.179	C26H26O6	1.8241
34	Orientanol E	LYELCCACUCFABR-UHFFFAOYSA-N	[M+Na]+	3.008	447.176	C25H28O6	1.1785
35	Iridin	LNQCUTNLHUQZLR-OZJWLQQPSA-N	[M-H]-	6.097	521.131	C24H26O13	1.5457
Organic acids and derivatives
1	Kainic Acid	VLSMHEGGTFMBBZ-OOZYFLPDSA-N	[M+Na]+	1.234	236.092	C10H15NO4	2.9755
2	[Leu]enkephalin	URLZCHNOLZSCCA-UHFFFAOYSA-N	[M+H]+	2.935	556.276	C28H37N5O7	2.3379
3	Enalaprilat	LZFZMUMEGBBDTC-NWANDNLSSA-N	[M+H]+	1.576	349.177	C18H24N2O5	2.1704
4	Phenylalanine	COLNVLDHVKWLRT-QMMMGPOBSA-N	[M-H]-	2.566	164.072	C9H11NO2	1.8311
5	Cyclo(Val-Pro)	XLUAWXQORJEMBD-UHFFFAOYSA-N	[M+H]+	3.089	197.127	C10H16N2O2	1.6366
6	3-Methoxytyrosine	PFDUUKDQEHURQC-UHFFFAOYSA-N	[M-H]-	3.179	210.078	C10H13NO4	1.4737
7	Crotetamide	LSAMUAYPDHUBQD-RMKNXTFCSA-N	[M+H]+	5.698	227.174	C12H22N2O2	1.2905
8	Asparagine	DCXYFEDJOCDNAF-REOHCLBHSA-N	[M-H]-	0.772	131.045	C4H8N2O3	1.1685
9	Betaine	KWIUHFFTVRNATP-UHFFFAOYSA-N	[M+H]+	0.723	118.084	C5H11NO2	1.0866
10	Difenoconazole	BQYJATMQXGBDHF-UHFFFAOYSA-N	[M+H]+	9.013	406.069	C19H17Cl2N3O3	2.9122
11	Pantothenic acid	GHOKWGTUZJEAQD-ZETCQYMHSA-N	[M-H]-	1.9	218.104	C9H17NO5	3.0244
12	Isopropyl 4-Hydroxybenzoate	CMHMMKSPYOOVGI-UHFFFAOYSA-N	[M+H]+	5.614	181.087	C10H12O3	2.2584
13	N-Methylanthranilic acid	WVMBPWMAQDVZCM-UHFFFAOYSA-N	[M+H]+	5.18	152.07	C8H9NO2	2.1201
14	Rhizonic acid	BMRVNZZVDSVOQG-UHFFFAOYSA-N	[M-H]-	2.77	195.066	C10H12O4	1.7083
15	4-Hydroxybenzoic acid	FJKROLUGYXJWQN-UHFFFAOYSA-N	[M+H]+	3.228	139.039	C7H6O3	1.656
16	Orsellinic acid	AMKYESDOVDKZKV-UHFFFAOYSA-N	[M-H]-	3.457	167.034	C8H8O4	1.4372
17	Galactaric acid	DSLZVSRJTYRBFB-DUHBMQHGSA-N	[M-H]-	0.712	209.03	C6H10O8	1.8437
18	D-Glucuronic Acid	AEMOLEFTQBMNLQ-AQKNRBDQSA-N	[M-H]-	0.725	193.032	C6H10O7	1.1726
19	3-Hydroxyanthranilic acid	WJXSWCUQABXPFS-UHFFFAOYSA-N	[M-H]-	1.746	152.036	C7H7NO3	1.2476
20	2-Amino-3-methoxybenzoic acid	SXOPCLUOUFQBJV-UHFFFAOYSA-N	[M-H]-	1.725	166.049	C8H9NO3	1.0137
21	3,5-Dimethoxycinnamic acid	VLSRUFWCGBMYDJ-ONEGZZNKSA-N	[M+H]+	4.748	209.08	C11H12O4	2.2333
22	Sinapic acid	PCMORTLOPMLEFB-ONEGZZNKSA-N	[M-H]-	3.86	223.06	C11H12O5	2.083
23	Sinapoyl malate	DUDGAPSRYCQPBG-UFFNRZRYSA-N	[M+H]+	3.861	207.066	C15H16O9	1.7642
24	Calceolarioside B	LFKQVVDFNHDYNK-FOXCETOMSA-N	[M-H]-	0.782	477.145	C23H26O11	1.5711
25	Sinapoylhexoside	XRKBRPFTFKKHEF-UHFFFAOYSA-N	[M-H]-	2.983	385.117	C17H22O10	1.3083
26	Scutellarioside II	MVTLXFDHKDVAIC-LQQBYVAQSA-N	[M+H]+	3.635	509.161	C24H28O12	1.1701
27	Sibiricose A6	WTCVROXOIQEIRC-IBVGEFGBSA-N	[M+Na]+	3.574	571.162	C23H32O15	1.1254
28	Hedysarimcoumestan D	FHIJMQWMMZEFBL-OPSYHMPNSA-N	[M+Na]+	4.314	777.22	C34H42O19	1.0856
29	Gulonic acid	RGHNJXZEOKUKBD-KKQCNMDGSA-N	[M-H]-	0.848	177.04	C6H12O7	1.3211
30	Triethyl phosphate	DQWPFSLDHJDLRL-UHFFFAOYSA-N	[M+H]+	5.429	183.079	C6H15O4P	1.9656
Carbohydrates and carbohydrate conjugates
1	Lactulose	JCQLYHFGKNRPGE-FCVZTGTOSA-N	[M-H]-	5.796	341.106	C12H22O11	2.5443
2	Lactose	GUBGYTABKSRVRQ-PICCSMPSSA-N	[M-H]-	0.795	387.116	C12H22O11	2.0249
3	Hexosyl LPE 16:0	UISOORRILGPHLE-OEYVFKEPSA-N	[M-H]-	10.475	614.328	C27H54NO12P	1.9767
4	Laricin	SFLMUHDGSQZDOW-UHFFFAOYSA-N	[M+HCOO]-	2.795	387.13	C16H22O8	1.942
5	Palatinose	PVXPPJIGRGXGCY-TZLCEDOOSA-N	[M-H]-	2.67	341.108	C12H22O11	1.7936
6	Trehalose	HDTRYLNUVZCQOY-LIZSDCNHSA-N	[M-H]-	6.283	341.107	C12H22O11	1.7907
7	Stachyose	UQZIYBXSHAGNOE-XNSRJBNMSA-N	[M-H]-	3.139	665.207	C24H42O21	1.6059
8	Sucrose	CZMRCDWAGMRECN-UGDNZRGBSA-N	[M-H]-	7.794	341.107	C12H22O11	1.5374
9	Raffinose	MUPFEKGTMRGPLJ-ZQSKZDJDSA-N	[M-H]-	0.8	549.166	C18H32O16	1.3687
10	Melezitose	QWIZNVHXZXRPDR-WSCXOGSTSA-N	[M-H]-	0.8	503.161	C18H32O16	1.2607
11	Hexosyl LPE 18:3	QFDVZERXJLVROF-IUQGRGSQSA-N	[M-H]-	9.951	636.318	C29H52NO12P	2.8417
Phenols
1	Gentisyl alcohol	PUZSUVGRVHEUQO-UHFFFAOYSA-N	[M+H]+	2.683	141.054	C7H8O3	1.8506
2	Pyrogallol	WQGWDDDVZFFDIG-UHFFFAOYSA-N	[M-H]-	1.567	125.024	C6H6O3	1.4391
3	Sinapyl alcohol	LZFOPEXOUVTGJS-ONEGZZNKSA-N	[M+H]+	4.173	211.096	C11H14O4	2.2945
4	Coniferyl alcohol	JMFRWRFFLBVWSI-NSCUHMNNSA-N	[M+H-H2O]+	2.794	163.074	C10H12O3	1.9497
Lipids and lipid-like molecules
1	Aconine	SQMGCPHFHQGPIF-JIOYIOPFSA-N	[M+H]+	4.402	500.286	C25H41NO9	1.087
2	Hexacyclinic acid	OTGHTIDLDTWPFJ-ROQUJFDLSA-N	[M-H]-	5.916	489.211	C26H34O9	2.1483
3	Leukotriene D4	YEESKJGWJFYOOK-IJHYULJSSA-N	[M-H]-	5.997	495.257	C25H40N2O6S	1.3066
4	Nandrolone	NPAGDVCDWIYMMC-IZPLOLCNSA-N	[M+H]+	8.238	275.198	C18H26O2	1.3952
5	O-Acetylcarnitine	RDHQFKQIGNGIED-MRVPVSSYSA-O	[M]+	2.606	204.122	[C9H18NO4]+	1.2599
6	2-Alahpa	PWGAOWIRNDVXSV-SVNQLWEDSA-N	[M-H]-	12.334	531.438	C34H60O4	1.5268
7	2-Lahpa	GYINRRUHPCQRDL-BCTRXSSUSA-N	[M-H]-	12.523	533.456	C34H62O4	1.4256
8	FA 18:0;2O	VACHUYIREGFMSP-UHFFFAOYSA-N	[M-H]-	9.144	315.252	C18H36O4	1.2783
9	FA 26:0;2O	IFYDZTDBJZWEPK-UHFFFAOYSA-N	[M-H]-	12.407	411.383	C26H52O3	1.017
10	Hexose + C13H17O3	FUXBESIRIBMOMU-UHFFFAOYSA-N	[M-H]-	3.069	399.167	C19H28O9	1.7909
11	Pentose-Hexose + C5H9	NYSQQJIJJJAWCE-UHFFFAOYSA-N	[M+HCOO]-	3.423	425.164	C16H28O10	1.1256
12	2,4-Dihydroxyheptadecyl acetate	ZBVKFVTUHVIICH-UHFFFAOYSA-N	[M-H2O+H]+	12.418	313.271	C19H38O4	1.275
13	1-Palmitoylphosphatidylcholine	ASWBNKHCZGQVJV-UHFFFAOYSA-N	[M+HCOO]-	10.576	540.328	C24H50NO7P	1.5952
14	Phosphatidylcholine lyso 16:0	NEGQHKSYEYVFTD-UHFFFAOYSA-N	[M-CH3]-	10.726	480.309	C24H50NO7P	1.0245
15	Phosphatidylcholine lyso 18:3	JPMIFOSJPGRLCB-IHDWIWDKSA-N	[M-CH3]-	10.003	502.293	C26H48NO7P	1.0242
16	PE 36:2	YDTWOEYVDRKKCR-MLWYYCKJSA-N	[M-H]-	12.919	742.54	C41H78NO8P	3.2315
17	PE 34:2	HBZNVZIRJWODIB-BCTRXSSUSA-N	[M-H]-	12.923	714.504	C39H74NO8P	3.0297
18	PE 36:4	SSCDRSKJTAQNNB-MAZCIEHSSA-N	[M-H]-	12.648	738.507	C41H74NO8P	2.64
19	PG 34:1	PAZGBAOHGQRCBP-ZCXUNETKSA-N	[M-H]-	12.547	747.52	C40H77O10P	1.4013
20	PI 36:2	KZVRAFHIKMDULK-MLWYYCKJSA-N	[M-H]-	12.579	861.554	C45H83O13P	2.7988
21	PI 34:1	PDLAMJKMOKWLAJ-ZCXUNETKSA-N	[M-H]-	12.495	835.531	C43H81O13P	2.001
22	PI 36:5	FQGSWQFJOVVRRB-LPHKCNJWSA-N	[M-H]-	11.981	855.502	C45H77O13P	1.9786
23	PI 34:2	BSNJSZUDOMPYIR-BCTRXSSUSA-N	[M-H]-	12.284	833.519	C43H79O13P	1.7964
24	PI 36:3	MXJMOLQIXMJUEL-RQOIEFAZSA-N	[M-H]-	12.303	859.53	C45H81O13P	1.6954
25	T-2 Toxin	BXFOFFBJRFZBQZ-QYWOHJEZSA-N	[M+Na]+	4.097	489.208	C24H34O9	2.3569
26	Neosolaniol	BIQPSTSCCIEMEI-NCHBFNGESA-N	[M+Na]+	5.739	447.16	C21H28O9	1.8176
27	Deoxynivalenol 3-glucuronide	GRFAWUZMBBQEMX-IJNZYEPRSA-N	[M-H]-	4.318	471.151	C21H28O12	1.2045
28	Dehydroeburicoic acid	ONFPYGOMAADWAT-RBXKNRCSNA-N	[M+H-H2O]+	12.27	451.356	C31H48O3	1.4787
29	Periplocymarin	XRWQBDJPMXRDOQ-YUUDFPFBSA-N	[M-H]-	5.596	533.203	C30H46O8	2.5867
30	Cinobufagin	SCULJPGYOQQXTK-UHFFFAOYNA-N	[M+FA-H]-	6.637	487.231	C26H34O6	2.25
31	Rutaevin	YZMKFMIZNSOPSN-XGTMLCIVSA-N	[M-H]-	5.772	485.177	C26H30O9	2.1428
32	Peimine	IUKLSMSEHKDIIP-BZMYINFQSA-N	[M+Na]+	11.059	454.329	C27H45NO3	1.6649
33	Peiminine	IQDIERHFZVCNRZ-KQMSGKEBSA-N	[M+H]+	10.719	430.331	C27H43NO3	1.3923
34	Peimisine	KYELXPJVGNZIGC-DABBFKJUSA-N	[M+H]+	10.966	428.311	C27H41NO3	1.3524
35	Soyasaponin Ba	WFRQIKSNAYYUJZ-UHFFFAOYNA-N	[M+H]+	12.085	959.541	C48H78O19	1.8019
36	Asperulosidic acid	DGDWCRWJRNMRKX-DILZHRMZSA-N	[M-H]-	0.965	431.118	C18H24O12	1.37
37	Bartsioside	FCHJZJFIDNMNBS-CLBXSRGTSA-N	[M+Na]+	4.367	353.119	C15H22O8	1.3562
38	Agnuside	GLACGTLACKLUJX-QNAXTHAFSA-N	[M-H]-	3.154	465.138	C22H26O11	1.2388
39	Saikosaponin A	KYWSCMDFVARMPN-UHFFFAOYNA-N	[M-H]-	8.028	779.443	C42H68O13	1.1472
40	Ailanthone	WBBVXGHSWZIJST-RLQYZCPESA-N	[M+Na]+	4.172	399.14	C20H24O7	2.85
41	Ostruthin	INBMTJJPUABOQJ-VGOFMYFVSA-N	[M-H]-	8.765	297.149	C19H22O3	1.7637
42	Costunolide	HRYLQFBHBWLLLL-AHNJNIBGSA-N	[M+H]+	8.214	233.153	C15H20O2	1.5762
43	Echinenone	QXNWZXMBUKUYMD-QQGJMDNJSA-N	[M+H]+	12.045	551.421	C40H54O	1.3414
44	Obacunone	MAYJEFRPIKEYBL-OASIGRBWSA-N	[M+H]+	6.174	455.204	C26H30O7	2.8266
45	Nomilin	KPDOJFFZKAUIOE-WNGDLQANSA-N	[M+H]+	6.617	515.223	C28H34O9	2.3605
46	Limonin	KBDSLGBFQAGHBE-MSGMIQHVSA-N	[M-H]-	6.28	515.19	C26H30O8	2.3158
47	Methyl angolensate	YNMYHRYTRCKSMI-SQHTYAHXSA-N	[M+H]+	6.178	471.237	C27H34O7	1.781
48	Ginsenoside Rg5	NJUXRKMKOFXMRX-UHFFFAOYNA-N	[M-H]-	12.14	765.478	C42H70O12	1.4502
49	Glabrolide	SSHDNSCEQSPWIM-FVTWEACWSA-N	[M+H]+	11.739	469.327	C30H44O4	1.3599
50	Ginsenoside F3	HJRVLGWTJSLQIG-UHFFFAOYNA-N	[M+FA-H]-	12.077	815.475	C41H70O13	1.1402
Amines
1	Hexa(methoxymethyl)melamine	BNCADMBVWNPPIZ-UHFFFAOYSA-N	[M+Na]+	4.537	413.212	C15H30N6O6	1.0696
Coumarins and derivatives
1	7-Methoxycoumarin	LIIALPBMIOVAHH-UHFFFAOYSA-N	[M+H]+	1.709	177.054	C10H8O3	2.0057
2	Fraxin	CRSFLLTWRCYNNX-QBNNUVSCSA-N	[M-H]-	0.703	369.084	C16H18O10	1.0185
Alkaloids and derivatives
1	Cephalotaxine	YMNCVRSYJBNGLD-KURKYZTESA-N	[M+H]+	8.204	316.155	C18H21NO4	3.7981
2	Harringtonine	HAVJATCHLFRDHY-WGPYEGLQSA-N	[M+H]+	4.712	532.25	C28H37NO9	1.392
3	Ergocryptinine	YDOTUXAWKBPQJW-JJANYQHSSA-N	[M+Na]+	2.747	598.286	C32H41N5O5	2.1956
4	Ergocornine	UJYGDMFEEDNVBF-OGGGUQDZSA-N	[M+H]+	6.031	562.302	C31H39N5O5	1.7608
5	Gnoscopine	AKNNEGZIBPJZJG-UHFFFAOYSA-N	[M+H]+	3.224	414.153	C22H23NO7	1.2343
6	8-Benzylcanadine	SKWMDAJIQZJZKL-UHFFFAOYSA-N	[M+H]+	2.196	430.205	C27H27NO4	1.5604
7	Ecgonine	PHMBVCPLDPDESM-FKSUSPILSA-N	[M+H]+	0.933	186.112	C9H15NO3	1.1441
8	Reserpine	QEVHRUUCFGRFIF-MDEJGZGSSA-N	[M+H]+	10.939	609.269	C33H40N2O9	2.3359
Benzene and substituted derivatives
1	Actarit	MROJXXOCABQVEF-UHFFFAOYSA-N	[M+H]+	1.556	194.079	C10H11NO3	1.1621
2	Losartan	PSIFNNKUMBGKDQ-UHFFFAOYSA-N	[M+H]+	3.067	423.163	C22H23ClN6O	1.5737
3	Terfenadine	GUGOEEXESWIERI-UHFFFAOYSA-N	[M+H]+	9.532	472.326	C32H41NO2	1.3865
4	Propiconazole	STJLVHWMYQXCPB-UHFFFAOYSA-N	[M+H]+	8.374	342.076	C15H17Cl2N3O2	1.0081
5	Isoproturon-didemethyl	ABBKOIZWGCVCKE-UHFFFAOYSA-N	[M+H]+	5.042	179.117	C10H14N2O	2.4279
6	Homogentisic acid	IGMNYECMUMZDDF-UHFFFAOYSA-N	[M-H]-	1.56	167.034	C8H8O4	1.2243
7	Tebuconazole	PXMNMQRDXWABCY-UHFFFAOYSA-N	[M+H]+	2.511	308.147	C16H22ClN3O	1.1334
8	Pyridaben	DWFZBUWUXWZWKD-UHFFFAOYSA-N	[M+H]+	10.319	365.146	C19H25ClN2OS	4.3741
Lignans, neolignans and related compounds
1	Matairesinol	MATGKVZWFZHCLI-LSDHHAIUSA-N	[M+H]+	4.163	359.149	C20H22O6	2.29
2	Podofilox	YJGVMLPVUAXIQN-XVVDYKMHSA-N	[M+Na]+	0.963	437.124	C22H22O8	1.8731
Nucleosides, nucleotides, and analogues
1	Adenosine	OIRDTQYFTABQOQ-KQYNXXCUSA-N	[M+H]+	2.023	268.103	C10H13N5O4	1.9293
2	Cytidine	UHDGCWIWMRVCDJ-XVFCMESISA-N	[M+H]+	1.161	244.093	C9H13N3O5	2.0467
Organoheterocyclic compounds
1	Pyraclostrobin	HZRSNVGNWUDEFX-UHFFFAOYSA-N	[M+H]+	8.49	388.106	C19H18ClN3O4	2.3601
2	Edaravone	QELUYTUMUWHWMC-UHFFFAOYSA-N	[M+H]+	3.107	175.085	C10H10N2O	1.8936
3	Hippagine	JKZMYBLUKAMPKM-UHFFFAOYSA-N	[M+H]+	2.427	288.12	C16H17NO4	1.4693
4	gamma-Mangostin	VEZXFTKZUMARDU-UHFFFAOYSA-N	[M-H]-	5.654	395.147	C23H24O6	2.5349
5	Austalide D	WDGSJYYXVXQQHP-UHFFFAOYSA-N	[M+Na]+	6.613	555.217	C28H36O10	2.3396
6	Acetyl isogambogic acid	REDMIYQFNIRTDF-AKZXAPPFSA-N	[M+Na]+	4.173	693.306	C40H46O9	1.4179
7	Hydroxybenzotriazole	JMTMSDXUXJISAY-UHFFFAOYSA-N	[M-H]-	2.842	134.036	C6H5N3O	2.0824
8	Furfuryl acetate	CKOYRRWBOKMNRG-UHFFFAOYSA-N	[M+CH3OH+H]+	3.584	141.054	C7H8O3	2.7754
9	Adenine	GFFGJBXGBJISGV-UHFFFAOYSA-N	[M-H]-	2.023	134.047	C5H5N5	2.123
10	Roquefortine M	GIYROBMIPLLHQE-OQLLNIDSSA-N	[M+H]+	6.157	422.193	C22H23N5O4	1.6549
11	Tryptophol	MBBOMCVGYCRMEA-UHFFFAOYSA-N	[M+H-H2O]+	6.146	144.081	C10H11NO	1.1701
12	Tryptophan	QIVBCDIJIAJPQS-VIFPVBQESA-N	[M-H]-	2.408	203.084	C11H12N2O2	2.6143
13	Papaverine	XQYZDYMELSJDRZ-UHFFFAOYSA-N	[M+H]+	9.416	340.151	C20H21NO4	2.5929
14	Glucuronolactone	UYUXSRADSPPKRZ-SKNVOMKLSA-N	[M-H]-	0.847	175.023	C6H8O6	1.4645
15	Eleutherol	KNLHGXVYZRQSJZ-SSDOTTSWSA-N	[M-H]-	4.397	243.066	C14H12O4	2.5619
16	Deoxykhivorin	SUQFMFHTLHMZNM-SLBLICBISA-N	[M+Na]+	11.405	593.276	C32H42O9	3.0925
17	Meperidine	XADCESSVHJOZHK-UHFFFAOYSA-N	[M+H]+	3.286	248.162	C15H21NO2	1.3652
18	3-Hydroxypyridine	GRFNBEZIAWKNCO-UHFFFAOYSA-N	[M-H]-	1.43	94.0293	C5H5NO	1.0699
19	6-Hydroxynicotinic acid	BLHCMGRVFXRYRN-UHFFFAOYSA-N	[M-H]-	1.414	138.019	C6H5NO3	1.7098
20	Nicotinamide	DFPAKSUCGFBDDF-UHFFFAOYSA-N	[M+H]+	1.6	123.053	C6H6N2O	1.1556
21	Evoxine	FGANMDNHTVJAHL-UHFFFAOYSA-N	[M+H]+	2.109	348.145	C18H21NO6	1.1496
22	Salsoline	YTPRLBGPGZHUPD-UHFFFAOYSA-N	[M+H]+	1.599	194.117	C11H15NO2	1.8575
Phenylpropanoids and polyketides
1	Physodic acid	KVTYWHGIZSCFLG-UHFFFAOYSA-N	[M+Na]+	5.692	493.182	C26H30O8	1.7087
2	Perlatolinic acid	UTAQXQVSEKIWBB-UHFFFAOYSA-N	[M-H]-	2.767	443.195	C25H32O7	1.0017
3	Mucorisocoumarin B	CXVPYCSNJZJTRF-UHFFFAOYSA-N	[M+Na]+	0.708	317.097	C15H18O6	1.1731
4	Naringenin chalcone	YQHMWTPYORBCMF-ZZXKWVIFSA-N	[M-H]-	4.552	271.061	C15H12O5	1.4289
5	Piceatannol	CDRPUGZCRXZLFL-OWOJBTEDSA-N	[M+H]+	4.438	245.081	C14H12O4	2.2108
6	Resveratrol	LUKBXSAWLPMMSZ-OWOJBTEDSA-N	[M+H]+	5.443	229.086	C14H12O3	1.8553
7	Pterostilbene	VLEUZFDZJKSGMX-ONEGZZNKSA-N	[M-H]-	7.641	255.103	C16H16O3	1.2859
Organic oxygen compounds
1	(+)-Aspermytin A	RYBXJAJHOPCXHS-RDUHTLEXSA-N	[M-H2O+H]+	8.684	249.185	C16H26O3	2.739
Benzenoids
1	Obtusifolin	NYRXUBDGDSRBGB-UHFFFAOYSA-N	[M-H]-	5.422	283.061	C16H12O5	1.2505
2	Rugulosin	QFDPVUTXKUGISP-NVWQCAADSA-N	[M+H]+	0.789	543.132	C30H22O10	1.1209
3	Lawsone	WVCHIGAIXREVNS-UHFFFAOYSA-N	[M+H]+	3.966	175.039	C10H6O3	1.6123
4	Norbuprenorphine	YOYLLRBMGQRFTN-IOMBULRVSA-N	[M+H]+	10.388	414.261	C25H35NO4	1.5914
5	Venlafaxine	PNVNVHUZROJLTJ-UHFFFAOYSA-N	[M+H]+	6.074	278.211	C17H27NO2	1.2706
6	5-Hydroxy-1-tetralone	YPPZCRZRQHFRBH-UHFFFAOYSA-N	[M+H]+	6.992	163.074	C10H10O2	1.0092

## Sheet: Table.S4
Table 4. Correlation between taste trait and differential metabolite levels in aged CRPs of different aging years
Code	Name	Adduct	RT(min)	m/z	Formula	VIP	Taste trait*
Flavonoids
1	Quercetin	[M+H]+	4.553	303.051	C15H10O7	2.1425	Bitter (1.000)
2	Luteolin	[M-H]-	6.231	285.04	C15H10O6	1.3939	Bitter (1.000)
3	Kaempferide	[M-H]-	7.8	299.058	C16H12O6	1.1849	Bitter (1.000)
4	Apigenin	[M-H]-	6.365	269.045	C15H10O5	1.2738	Bitter (0.998)
5	Naringenin	[M-H]-	5.735	271.061	C15H12O5	2.0958	Bitter (0.948)
6	Eriodictyol	[M-H]-	5.228	287.053	C15H12O6	1.3672	Bitter (0.891)
7	Dimefline	[M+H]+	8.919	324.153	C20H21NO3	3.0769	Bitter (0.818)
8	Isoscoparin	[M+H]+	4.587	463.12	C22H22O11	1.4905	Bitter (0.773)
9	Rutin	[M-H]-	4.555	609.145	C27H30O16	2.085	Bitter (0.746)
10	Naringenin-7-O-rutinoside	[M-H]-	4.55	579.176	C27H32O14	1.8417	Bitter (0.746)
11	Tulipanin	[M+H]+	11.423	609.267	C27H31O16	1.8541	Bitter (0.688)
12	Typhaneoside	[M-H]-	4.388	769.216	C34H42O20	1.7412	Bitter (0.673)
13	5,8-Dihydroxyflavanone	[M-H]-	7.016	255.064	C15H12O4	1.955	Bitter (0.611)
14	Didymin	[M+H]+	5.581	595.201	C28H34O14	1.0228	Bitter (0.547)
15	Myricetin-3-O-galactoside	[M-H]-	2.135	479.084	C21H20O13	1.027	Bitter (0.537)
16	Podocarpusflavone A	[M+H]+	0.859	553.118	C31H20O10	1.4871	Bitter (0.675)	Sweet (0.603)
17	Diosmetin	[M-H]-	6.251	299.057	C16H12O6	1.1517	Bitter (0.656)	Sweet (0.817)
18	Chrysoeriol	[M-H]-	6.584	299.059	C16H12O6	1.1093	Bitter (0.656)	Sweet (0.817)
19	Jaceidin	[M-H]-	7.031	359.081	C18H16O8	1.7932	Bitter (0.635)	Sweet (0.708)
20	Isosakuranetin	[M-H]-	6.961	285.076	C16H14O5	1.7157	Bitter (0.614)	Sweet (0.683)
21	Isoginkgetin	[M+H]+	10.287	567.131	C32H22O10	3.0478	Bitter (0.598)	Sweet (0.582)
22	Cosmosiin	[M+H]+	4.798	433.112	C21H20O10	1.0026	Bitter (0.544)	Sweet (0.546)
23	Iridin	[M-H]-	6.097	521.131	C24H26O13	1.5457	Bitter (0.506)	sweet (0.924)
24	Rhoifolin	[M+H]+	4.801	579.168	C27H30O14	1.472		Sweet (0.836)
25	Neoeriocitrin	[M-H]-	4.88	595.166	C27H32O15	1.9421		sweet (0.827)
26	Naringin	[M+Cl]-	4.55	615.15	C27H32O14	1.5101		Sweet (0.827)
27	Troxerutin	[M-H]-	3.661	787.236	C33H42O19	1.2761		Sweet (0.798)
28	Leucoside	[M-H]-	3.934	579.133	C26H28O15	1.4628		Sweet (0.656)
29	Lactiflorin	[M+H]+	3.659	581.184	C27H32O14	1.1693		Sweet (0.608)
30	Cyanin	[M]+	1.605	611.159	C27H31O16	2.8487		Sweet (0.504)
Phenols
1	Gentisyl alcohol	[M+H]+	2.683	141.054	C7H8O3	1.8506	Sweet (0.542)
2	Pyrogallol	[M-H]-	1.567	125.024	C6H6O3	1.4391	Bitter (0.55)	Sweet (0.578)
Carbohydrates and carbohydrate conjugates
1	Stachyose	[M-H]-	3.139	665.207	C24H42O21	1.6059	Sweet (1.000)
2	Sucrose	[M-H]-	7.794	341.107	C12H22O11	1.5374	Sweet (1.000)
3	Raffinose	[M-H]-	0.8	549.166	C18H32O16	1.3687	Sweet (1.000)
4	Melezitose	[M-H]-	0.8	503.161	C18H32O16	1.2607	Sweet (1.000)
5	Lactulose	[M-H]-	5.796	341.106	C12H22O11	2.5443	Sweet (0.996)
6	Palatinose	[M-H]-	2.67	341.108	C12H22O11	1.7936	Sweet (0.996)
7	Trehalose	[M-H]-	6.283	341.107	C12H22O11	1.7907	Sweet (0.992)
8	Lactose	[M-H]-	0.795	387.116	C12H22O11	2.0249	Sweet (0.962)
9	Laricin	[M+HCOO]-	2.795	387.13	C16H22O8	1.942	Sweet (0.643)
Organic acids and derivatives
1	D-Glucuronic Acid	[M-H]-	0.725	193.032	C6H10O7	1.1726	Sour (1.000)
2	Galactaric acid	[M-H]-	0.712	209.03	C6H10O8	1.8437	Sour (1.000)
3	Gulonic acid	[M-H]-	0.848	177.04	C6H12O7	1.3211	Sour (0.968)	Sweet (0.749)
4	Crotetamide	[M+H]+	5.698	227.174	C12H22N2O2	1.2905	Bitter (0.822)
5	Enalaprilat	[M+H]+	1.576	349.177	C18H24N2O5	2.1704	Bitter (0.800)
6	Triethyl phosphate	[M+H]+	5.429	183.079	C6H15O4P	1.9656	Bitter (0.780)
7	N-Methylanthranilic acid	[M+H]+	5.18	152.07	C8H9NO2	2.1201	Bitter (0.699)
8	Phenylalanine	[M-H]-	2.566	164.072	C9H11NO2	1.8311	Bitter (0.688)
9	[Leu]enkephalin	[M+H]+	2.935	556.276	C28H37N5O7	2.3379	Bitter (0.678)
10	3-Hydroxyanthranilic acid	[M-H]-	1.746	152.036	C7H7NO3	1.2476	Bitter (0.561)
11	Orsellinic acid	[M-H]-	3.457	167.034	C8H8O4	1.4372	Bitter (0.717)	Sweet (0.671)
12	Kainic Acid	[M+Na]+	1.234	236.092	C10H15NO4	2.9755	Bitter (0.588)	Sweet (0.557)
13	4-Hydroxybenzoic acid	[M+H]+	3.228	139.039	C7H6O3	1.656	Bitter (0.541)	Sweet (0.706)
14	Asparagine	[M-H]-	0.772	131.045	C4H8N2O3	1.1685	Sweet (0.895)
15	Difenoconazole	[M+H]+	9.013	406.069	C19H17Cl2N3O3	2.9122	Sweet (0.803)
16	Sibiricose A6	[M+Na]+	3.574	571.162	C23H32O15	1.1254	Sweet (0.778)
17	Calceolarioside B	[M-H]-	0.782	477.145	C23H26O11	1.5711	Sweet (0.738)
18	Betaine	[M+H]+	0.723	118.084	C5H11NO2	1.0866	Sweet (0.710)
19	Sinapoyl hexoside	[M-H]-	2.983	385.117	C17H22O10	1.3083	Sweet (0.632)
